# Supplementary material for: Protein Profiling of WERI-RB1 and Etoposide-Resistant WERI-ETOR Reveals New Insights into Topoisomerase Inhibitor Resistance in Retinoblastoma
Source: Int J Mol Sci. 2022 Apr 6;23(7):4058. doi: 10.3390/ijms23074058 (PMC9000009; doi:10.3390/ijms23074058)
Supplement: Supplementary file 1 [file ijms-23-04058-s001.zip]

Archive with 1 entries (1 files):
- ijms-1626317-supplementary.xlsx
