# Supplementary material for: Protein Profiling of WERI-RB1 and Etoposide-Resistant WERI-ETOR Reveals New Insights into Topoisomerase Inhibitor Resistance in Retinoblastoma
Source: Int J Mol Sci. 2022 Apr 6;23(7):4058. doi: 10.3390/ijms23074058 (PMC9000009; doi:10.3390/ijms23074058)
Supplement: Supplementary file 1 [file ijms-23-04058-s001.zip › ijms-1626317-supplementary.xlsx]

## Sheet: S1_Protein_Quantification_Data
Uniprot.IDs	Uniprot ID of the identified and quantified protein
Gene.Symbol	HUGO gene Nomenclature Committee Symbol
Protein.Description	Title/description of the protein
Quantitative Values	measured intensity in log2 scale
Uniprot.IDs	Gene.Symbol	Protein.Description	ETOR_sample7	ETOR_sample8	ETOR_sample5	ETOR_sample6	ETOR_sample10	WERI-RB1_sample3	WERI-RB1_sample2	WERI-RB1_sample1	WERI-RB1_sample4	WERI-RB1_sample9
P01023	A2M	Alpha-2-macroglobulin	6.29782	6.08366	6.29594	6.54522	5.01955	4.42543	5.51262	6.9336	6.46175	5.75842
Q9NRG9	AAAS	Aladin	4.71417	4.98948	4.85842	4.88926	5.55351	4.89354	5.23833	5.45669	5.60885	5.64313
Q86V21	AACS	Acetoacetyl-CoA synthetase	4.86206	4.15569	4.19106	3.70893	5.24015	4.29815	4.45511	4.13604	3.95512	4.06506
Q6PD74	AAGAB	Alpha- and gamma-adaptin-binding protein p34	4.64022	5.4204	5.06727	6.01226	6.3017	4.74507	5.1257	4.84038	5.35549	5.40841
Q2M2I8	AAK1	AP2-associated protein kinase 1	4.68343	4.47091	4.51112	4.95393	4.852	5.12613	4.59805	4.65898	5.18682	5.30347
Q9H7C9	AAMDC	Mth938 domain-containing protein	4.36773	4.10025	5.24733	4.13222	6.00078	4.67627	4.41442	3.96398	4.02444	3.877
Q13685	AAMP	Angio-associated migratory cell protein	4.67086	5.33516	4.73272	5.49523	4.95211	3.90047	4.324	4.33865	3.20088	4.79143
Q9Y312	AAR2	Protein AAR2 homolog	3.48253	3.853	4.11719	3.89501	3.78216	1.07311	2.47976	3.97848	1.78313	3.43704
P49588	AARS1	Alanine--tRNA ligase, cytoplasmic	8.88853	8.83168	8.79296	8.67251	7.89042	7.40768	8.29914	8.50615	8.25301	8.19286
Q5JTZ9	AARS2	Alanine--tRNA ligase, mitochondrial	6.22333	6.27571	6.48748	6.15322	5.70888	5.52837	5.912	5.91875	5.92049	5.97101
Q9BTE6	AARSD1	Alanyl-tRNA editing protein Aarsd1	6.70424	7.07894	6.8779	6.86412	6.71718	6.22003	6.43376	6.44667	6.20536	6.22678
Q9NRN7	AASDHPPT	L-aminoadipate-semialdehyde dehydrogenase-phosphopantetheinyl transferase	7.3871	7.16908	6.84567	7.03074	6.82212	6.59042	7.32073	7.17945	7.03049	7.36542
Q9NY61	AATF	Protein AATF	5.61983	6.12273	6.29514	6.21421	5.95878	5.4316	5.43158	5.68539	5.286	5.27959
Q9NP58	ABCB6	ATP-binding cassette sub-family B member 6, mitochondrial	5.26851	4.47267	4.64758	5.11292	4.49958	3.55358	4.53653	4.69397	2.8274	4.75226
P33527	ABCC1	Multidrug resistance-associated protein 1	3.12467	2.83316	3.40347	3.40935	3.09237	1.85413	2.97875	3.1398	3.1649	3.58744
P28288	ABCD3	ATP-binding cassette sub-family D member 3	4.37841	3.7239	2.04562	3.24486	4.76996	4.18287	3.34095	2.62658	3.5545	3.66982
P61221	ABCE1	ATP-binding cassette sub-family E member 1	6.59874	6.97108	6.87517	7.19255	7.27101	6.48097	7.1045	6.87215	6.73643	7.13826
Q8NE71	ABCF1	ATP-binding cassette sub-family F member 1	6.86177	7.06513	6.94332	6.922	7.08347	6.26487	6.88874	6.79645	6.72505	7.09635
Q9UG63	ABCF2	ATP-binding cassette sub-family F member 2	5.83437	6.04637	5.6837	6.24786	6.62959	5.69575	5.92549	5.41401	5.36524	5.92221
Q9NUQ8	ABCF3	ATP-binding cassette sub-family F member 3	4.73627	4.84567	4.33649	4.8269	4.07241	4.06451	4.22707	4.24079	4.22804	4.50686
Q9NUJ1	ABHD10	Mycophenolic acid acyl-glucuronide esterase, mitochondrial	7.58584	7.12818	7.46203	7.17214	6.5429	6.77444	7.94823	8.31458	8.23358	8.29006
Q8NFV4	ABHD11	Protein ABHD11	6.13278	5.97836	5.97905	5.39127	5.16841	5.42998	5.37514	5.88313	5.59054	5.56115
Q8N2K0	ABHD12	Lysophosphatidylserine lipase ABHD12	5.60362	5.00758	4.56897	4.27599	4.56137	4.65282	4.27031	4.25105	4.44894	4.71852
Q96IU4	ABHD14B	Protein ABHD14B	6.21005	6.43324	6.63777	6.06241	5.74954	4.98602	5.03458	5.02753	4.64227	5.19365
Q8IZP0	ABI1	Abl interactor 1	4.48609	4.52889	4.54407	4.48198	3.82382	4.51472	5.57747	5.39426	5.32846	4.93754
Q9NYB9	ABI2	Abl interactor 2	5.25881	5.73217	5.58046	5.58171	5.41865	4.20447	5.26514	5.59695	5.2103	4.98953
P42684	ABL2	Tyrosine-protein kinase ABL2	3.54897	3.41239	4.24022	3.67689	4.22205	3.03483	2.84556	2.67523	3.0416	3.18618
Q9P1F3	ABRACL	Costars family protein ABRACL	5.0682	5.27947	4.69991	5.09917	6.08865	6.61796	5.07641	5.1275	5.58159	5.43157
Q15018	ABRAXAS2	BRISC complex subunit Abraxas 2	4.66142	4.54338	4.18487	4.26026	4.58413	3.80183	3.9785	4.19398	3.71724	4.11669
Q9ULW3	ABT1	Activator of basal transcription 1	5.89422	5.86289	5.87236	5.91204	5.93567	5.08095	5.537	5.57047	5.3358	4.74726
P09110	ACAA1	3-ketoacyl-CoA thiolase, peroxisomal	4.20637	4.17944	3.07531	4.12252	5.48746	1.98595	3.88597	2.90902	2.74623	3.24661
P42765	ACAA2	3-ketoacyl-CoA thiolase, mitochondrial	3.48236	4.23204	4.35542	3.89474	4.17455	7.33892	7.76766	7.89504	8.05781	7.95647
Q13085	ACACA	Acetyl-CoA carboxylase 1	6.80479	6.71419	6.21629	6.84661	7.13013	6.9843	7.14386	6.62057	6.78985	7.11724
Q9UKU7	ACAD8	Isobutyryl-CoA dehydrogenase, mitochondrial	4.41627	4.32462	4.45788	4.68745	4.06609	1.53801	4.31897	4.47851	4.35642	3.93685
Q9H845	ACAD9	Complex I assembly factor ACAD9, mitochondrial	6.35889	6.19006	6.22038	6.07391	5.59421	4.6111	5.73298	6.03064	5.75442	5.71534
P11310	ACADM	Medium-chain specific acyl-CoA dehydrogenase, mitochondrial	8.20393	8.11983	8.39702	8.29078	7.87149	7.97741	8.67345	8.77015	8.73934	8.72939
P16219	ACADS	Short-chain specific acyl-CoA dehydrogenase, mitochondrial	6.28192	5.89878	6.68552	5.94714	5.01373	1.91046	5.05479	5.42943	5.17416	5.52101
P45954	ACADSB	Short/branched chain specific acyl-CoA dehydrogenase, mitochondrial	5.25532	4.87833	4.72464	4.97417	4.35301	2.80575	3.65395	3.85263	3.76261	4.28447
P49748	ACADVL	Very long-chain specific acyl-CoA dehydrogenase, mitochondrial	6.69202	6.28563	6.77332	6.45869	6.54806	5.95551	6.81073	6.8442	6.60591	6.80429
P24752	ACAT1	Acetyl-CoA acetyltransferase, mitochondrial	8.88562	8.79579	9.11998	8.64074	8.2658	7.75109	8.38322	8.41246	8.55591	8.44886
Q9BWD1	ACAT2	Acetyl-CoA acetyltransferase, cytosolic	8.94082	9.20234	8.71011	9.19633	9.0843	8.50478	8.96744	8.72897	8.64329	8.95995
Q9H3P7	ACBD3	Golgi resident protein GCP60	5.03404	5.26977	5.08038	5.62685	4.66867	4.70944	4.67941	4.54409	4.81987	4.58537
Q9BR61	ACBD6	Acyl-CoA-binding domain-containing protein 6	6.06566	6.14985	5.86346	6.3218	5.87868	5.06362	5.79895	6.01084	5.70513	5.78544
Q8N6N7	ACBD7	Acyl-CoA-binding domain-containing protein 7	5.20883	5.26958	5.98674	5.0966	5.65413	8.79987	8.02573	8.08654	8.3716	7.95904
Q9UKV3	ACIN1	Apoptotic chromatin condensation inducer in the nucleus	8.15501	8.27484	8.60085	8.37672	8.56219	8.76915	8.6977	8.77631	9.03696	8.52893
P53396	ACLY	ATP-citrate synthase	9.40963	9.54315	8.89485	9.53098	9.62588	9.59271	9.93478	9.71965	9.6208	9.88779
P21399	ACO1	Cytoplasmic aconitate hydratase	6.08185	6.04062	5.98234	5.96686	6.06128	4.54627	5.12211	4.79845	4.29422	4.74695
Q99798	ACO2	Aconitate hydratase, mitochondrial	8.79128	8.65698	8.98171	8.72202	8.02664	7.92928	8.28521	8.37991	8.40486	8.23981
Q86TX2	ACOT1	Acyl-coenzyme A thioesterase 1	4.75909	3.88021	2.39299	3.30415	1.88337	4.90803	5.84723	5.70517	5.94286	5.47271
Q9NPJ3	ACOT13	Acyl-coenzyme A thioesterase 13	6.6467	6.94091	6.80228	6.95746	6.23988	5.52913	6.14837	6.73208	6.63797	6.60626
O00154	ACOT7	Cytosolic acyl coenzyme A thioester hydrolase	8.10468	7.89282	6.79604	7.90926	7.6593	7.86122	8.69797	8.55961	8.14369	8.63029
Q9Y305	ACOT9	Acyl-coenzyme A thioesterase 9, mitochondrial	4.58136	4.64236	4.71861	4.63091	3.97555	3.08175	4.71731	5.16209	4.58021	4.65172
Q15067	ACOX1	Peroxisomal acyl-coenzyme A oxidase 1	5.24915	5.22545	4.42084	4.9399	5.99364	3.66726	4.31997	4.88827	4.07274	5.01556
P24666	ACP1	Low molecular weight phosphotyrosine protein phosphatase	10.0829	10.01	9.94619	9.91007	9.97322	9.52899	9.65143	9.52951	9.50145	9.52954
P11117	ACP2	Lysosomal acid phosphatase	5.89623	5.92073	5.63208	5.89272	5.51022	4.57133	5.40971	5.77467	5.18724	5.70709
Q96CM8	ACSF2	Medium-chain acyl-CoA ligase ACSF2, mitochondrial	3.8744	4.04186	4.69299	4.417	3.36494	1.40103	4.59825	4.87439	4.2415	4.64088
P33121	ACSL1	Long-chain-fatty-acid--CoA ligase 1	5.59255	5.51493	5.85376	5.90536	5.56542	5.75695	5.98525	5.92226	6.11717	6.31727
O95573	ACSL3	Long-chain-fatty-acid--CoA ligase 3	4.97765	4.81494	4.81434	5.13833	4.94312	5.61326	6.01208	6.09446	5.79348	6.34026
Q9UKU0	ACSL6	Long-chain-fatty-acid--CoA ligase 6	3.47208	2.48379	3.14523	2.90277	3.46155	2.3096	3.98056	3.35045	4.00612	3.97199
Q9NUB1	ACSS1	Acetyl-coenzyme A synthetase 2-like, mitochondrial	5.10218	5.07627	5.24033	5.09816	4.84686	2.63457	4.6351	4.53621	4.83566	4.67172
P68032	ACTA2	Actin, cytoplasmic 1	12.1064	11.9795	11.6794	12.067	11.8116	11.5097	11.9738	12.0974	12.0783	12.1878
P60709	ACTB	Actin, cytoplasmic 1	12.8067	12.643	12.366	12.6022	12.7063	13.1179	12.7822	12.6902	12.8129	12.8036
Q562R1	ACTBL2	Beta-actin-like protein 2	12.7899	12.716	12.5695	12.7647	12.7162	12.9187	12.7234	12.6271	12.7942	12.6709
O96019	ACTL6A	Actin-like protein 6A	7.43145	7.67429	7.72305	7.6178	7.43217	7.63188	8.02728	8.10935	7.99578	8.05661
O94805	ACTL6B	Actin-like protein 6B	5.15645	5.10891	4.94387	4.73963	3.08222	4.3411	4.85383	5.08704	5.05439	5.24497
P12814	ACTN1	Alpha-actinin-1	7.10491	6.80387	6.42189	6.45133	6.4984	5.11672	5.85566	5.57942	5.46785	5.67967
O43707	ACTN4	Alpha-actinin-4	8.77551	8.95702	8.75529	8.96863	8.99726	9.08069	9.42687	9.41634	9.19898	9.13077
Q9NZ32	ACTR10	Actin-related protein 10	4.5134	4.49883	4.69412	4.46609	3.95323	4.39398	4.19854	3.90564	3.38589	4.43483
P61163	ACTR1A	Alpha-centractin	6.75749	6.76748	6.51569	6.62273	6.84736	6.17725	6.68852	6.56066	6.42691	6.52667
P42025	ACTR1B	Beta-centractin	5.11083	4.98424	4.88131	4.05293	4.45883	1.88573	4.1168	4.48862	3.64216	4.38285
P61160	ACTR2	Actin-related protein 2	7.88798	7.87141	7.47343	7.93018	7.96345	6.99932	7.97108	7.74952	7.66057	8.11373
P61158	ACTR3	Actin-related protein 3	7.46367	7.45407	7.23325	7.15137	7.3703	7.04724	7.35559	7.13843	7.0726	7.35363
Q03154	ACY1	Aminoacylase-1	6.97747	7.09109	7.18528	6.76697	7.20272	5.89134	6.58637	6.09998	5.88802	6.02465
P07311	ACYP1	Acylphosphatase-1	6.89561	6.87145	7.65987	6.8526	5.96695	7.80631	7.55002	7.44183	7.81824	7.56542
P14621	ACYP2	Acylphosphatase-2	3.81755	4.12286	3.38474	4.69271	3.88728	4.61522	4.23961	3.89742	3.80967	4.66452
P00813	ADA	Adenosine deaminase	5.74771	5.30564	5.49922	4.82534	5.15837	4.49155	5.19342	5.15464	4.97609	5.33876
O14672	ADAM10	Disintegrin and metalloproteinase domain-containing protein 10	6.15005	6.03237	5.96145	6.18487	5.44629	4.96582	5.31924	5.45374	5.24486	5.17658
P78536	ADAM17	Disintegrin and metalloproteinase domain-containing protein 17	3.66958	4.04986	4.03952	4.42944	4.34085	3.99518	3.79463	3.7039	4.01847	3.31124
P55265	ADAR	Double-stranded RNA-specific adenosine deaminase	8.49328	8.26456	8.65974	8.37047	8.14521	8.26794	8.47083	8.35402	8.5214	8.48707
P35611	ADD1	Alpha-adducin	6.62691	6.56232	6.50941	6.50893	6.03832	7.57083	7.68703	7.65902	7.8012	7.74799
P35612	ADD2	Beta-adducin	5.666	5.94134	5.94309	5.8614	5.17574	7.10818	7.43217	7.42307	7.61943	7.52105
Q9UEY8	ADD3	Gamma-adducin	4.53713	4.32866	3.90935	4.25455	4.10824	4.36096	4.6247	4.53745	4.22066	4.45285
P11766	ADH5	Alcohol dehydrogenase class-3	7.9065	8.44872	8.50247	8.75638	8.57993	7.86609	8.38711	8.33657	8.01482	8.37788
Q9BV57	ADI1	1,2-dihydroxy-3-keto-5-methylthiopentene dioxygenase	7.57325	7.71676	8.00275	7.72953	7.64464	7.04312	7.34882	7.04593	7.10787	7.3217
P55263	ADK	Adenosine kinase	6.20825	6.20783	6.24942	6.21533	6.25713	6.36672	7.12031	7.05171	6.70457	7.02726
Q9H2P0	ADNP	Activity-dependent neuroprotector homeobox protein	4.95182	5.078	5.13203	5.11942	4.91839	5.38996	5.60502	5.60214	5.5154	5.57934
Q96SZ5	ADO	2-aminoethanethiol dioxygenase	4.90341	4.87845	4.79873	5.1817	4.27558	3.97998	4.12818	4.64445	4.71028	4.82165
Q9BRR6	ADPGK	ADP-dependent glucokinase	5.4945	4.69001	5.65919	4.51233	4.02627	2.15841	2.35291	4.06361	3.40018	3.73049
Q8NDY3	ADPRHL1	[Protein ADP-ribosylarginine] hydrolase-like protein 1	3.73812	4.88033	4.041	4.74657	2.08053	3.55888	4.1514	4.3067	4.56786	4.40171
Q9NX46	ADPRS	ADP-ribose glycohydrolase ARH3	6.38026	6.70899	6.50648	6.46564	5.88033	4.72193	5.69002	5.45183	4.88438	5.35562
Q16186	ADRM1	Proteasomal ubiquitin receptor ADRM1	6.34864	6.62334	6.61812	6.71045	6.70652	6.08702	6.42156	6.21381	6.25044	6.02692
P30566	ADSL	Adenylosuccinate lyase	6.13659	6.44899	6.06946	6.02519	6.41537	5.39961	5.70592	5.17481	4.98115	5.32832
P30520	ADSS2	Adenylosuccinate synthetase isozyme 2	5.73142	6.00991	5.52358	5.8763	6.19961	6.47003	6.70693	6.26384	6.04289	6.61279
Q8N556	AFAP1	Actin filament-associated protein 1	4.42568	4.85529	5.04555	5.03994	5.08498	2.67805	4.12758	2.45579	2.18143	3.51738
P55196	AFDN	Afadin	5.5401	5.80158	5.47733	5.68282	5.15414	5.69852	5.93056	5.8367	5.9999	5.84282
Q9Y4W6	AFG3L2	AFG3-like protein 2	7.52215	7.27044	7.41566	7.31711	6.33362	6.4513	7.01862	7.35656	7.37642	7.35288
P02771	AFP	Alpha-fetoprotein	4.43687	3.65059	4.48561	4.0261	2.47445	3.29252	3.59932	5.27661	5.20474	4.44546
Q6ULP2	AFTPH	Aftiphilin	4.80727	5.35116	5.63302	5.3988	6.27125	5.07011	5.15872	4.61568	5.3571	4.93603
P20933	AGA	N(4)-(beta-N-acetylglucosaminyl)-L-asparaginase	2.8855	4.01953	5.12138	4.14496	3.72284	4.70751	5.25005	5.19018	5.03304	5.00024
Q96P47	AGAP3	Arf-GAP with GTPase, ANK repeat and PH domain-containing protein 3	3.77654	4.81703	4.72261	4.25395	3.88563	2.7681	4.94173	4.94946	4.08929	4.44878
P52594	AGFG1	Arf-GAP domain and FG repeat-containing protein 1	4.38018	4.29444	4.20706	4.40598	4.51913	4.85925	4.04398	4.13117	3.8998	3.85842
Q53H12	AGK	Acylglycerol kinase, mitochondrial	6.83964	6.50518	6.79236	6.55671	5.92171	5.56339	6.3871	6.60537	6.69548	6.66653
P35573	AGL	Glycogen debranching enzyme	4.23182	4.25551	4.17893	4.35566	4.19055	4.24781	5.13747	4.54689	4.29042	4.72542
Q9H9G7	AGO2	Protein argonaute-2	3.86822	4.11636	3.684	4.03925	3.82604	3.18436	4.11586	3.90241	3.3654	4.07912
O00116	AGPS	Alkyldihydroxyacetonephosphate synthase, peroxisomal	5.43709	5.19031	5.12499	5.15095	5.96002	4.46522	4.82749	4.58891	4.60482	4.57851
O00468	AGRN	Agrin	3.60216	3.24835	5.02062	4.41041	3.01933	3.26549	4.0176	5.04178	5.65011	4.67702
Q9UPW5	AGTPBP1	Cytosolic carboxypeptidase 1	2.84496	2.08436	1.64945	2.05273	2.35484	1.91134	3.78355	2.77316	3.20055	3.04063
Q8WYP5	AHCTF1	Protein ELYS	4.1133	3.63256	4.36945	3.83633	3.61314	4.53135	4.30507	4.72736	4.8488	5.16704
P23526	AHCY	Adenosylhomocysteinase	10.0062	10.0698	9.86125	10.0929	10.3848	9.65324	10.0159	9.69981	9.51625	9.73196
O43865	AHCYL1	S-adenosylhomocysteine hydrolase-like protein 1	4.88804	4.87002	4.17023	5.07658	5.14489	5.09049	5.03363	5.21123	4.95735	5.35494
Q5TGY3	AHDC1	AT-hook DNA-binding motif-containing protein 1	2.28304	2.41585	2.74247	1.86767	3.67684	3.27325	4.01697	2.78923	3.68408	1.77749
Q09666	AHNAK	Neuroblast differentiation-associated protein AHNAK	5.83062	6.06614	6.94268	5.83191	6.54987	2.45973	3.89379	4.26182	4.40076	2.28463
O95433	AHSA1	Activator of 90 kDa heat shock protein ATPase homolog 1	8.922	8.89601	8.75947	8.85309	9.06955	8.17499	8.73066	8.70595	8.55199	8.70546
P02765	AHSG	Alpha-2-HS-glycoprotein	8.43803	8.12885	7.85313	8.17343	8.04913	8.54562	7.87611	8.26195	8.49121	8.11813
Q9BQI0	AIF1L	Allograft inflammatory factor 1-like	5.03253	5.2095	5.55638	5.36495	6.14644	6.55688	6.12402	5.68281	5.71784	5.9217
O95831	AIFM1	Apoptosis-inducing factor 1, mitochondrial	6.57104	6.45567	6.782	6.55959	6.06019	6.02814	6.70911	6.8773	6.70288	6.73006
Q12904	AIMP1	Aminoacyl tRNA synthase complex-interacting multifunctional protein 1	7.98432	7.97865	7.83795	7.79971	7.78141	7.77514	7.69304	7.61939	7.81591	7.64207
Q13155	AIMP2	Aminoacyl tRNA synthase complex-interacting multifunctional protein 2	7.49298	7.22941	7.05872	6.91132	7.14423	6.1926	7.12437	6.8558	6.57314	7.0728
O00170	AIP	AH receptor-interacting protein	7.91458	7.71916	7.55511	7.66441	7.49279	7.39336	8.05439	7.84746	7.93904	7.98717
Q9NZN9	AIPL1	Aryl-hydrocarbon-interacting protein-like 1	5.55348	4.78112	5.08795	5.25408	6.81346	5.82764	6.28983	6.01263	6.0684	6.31313
P00568	AK1	Adenylate kinase isoenzyme 1	8.97348	9.17418	9.24115	9.2126	9.18672	9.00295	9.20462	9.1595	9.02914	9.0309
P54819	AK2	Adenylate kinase 2, mitochondrial	9.41565	9.41345	9.60099	9.18996	9.2915	8.45249	8.68604	8.66967	8.82362	8.58973
Q9UIJ7	AK3	GTP:AMP phosphotransferase AK3, mitochondrial	6.49825	6.61498	6.40815	6.64562	5.93883	5.83359	6.7109	6.78602	6.44639	6.4128
P27144	AK4	Adenylate kinase 4, mitochondrial	8.39813	8.3355	8.37967	7.77866	7.69542	5.49846	6.50264	6.93479	6.63496	6.06692
Q9Y3D8	AK6	Adenylate kinase isoenzyme 6	5.9549	5.95748	5.56318	5.83624	6.16838	5.54789	5.71822	5.65579	4.97957	5.47449
Q92667	AKAP1	A-kinase anchor protein 1, mitochondrial	4.59334	4.05801	5.01157	4.03707	3.66723	4.8268	4.61022	5.16297	5.54835	5.21082
Q02952	AKAP12	A-kinase anchor protein 12	5.16076	5.41583	5.59344	5.55585	6.49964	5.31564	4.97331	4.46694	4.84794	4.77346
Q12802	AKAP13	A-kinase anchor protein 13	5.71052	5.92266	6.21059	6.05422	6.23203	5.75632	6.04556	5.73891	6.00295	5.82904
Q02040	AKAP17A	A-kinase anchor protein 17A	4.60632	4.18284	4.59503	4.7957	3.91888	4.9624	5.20021	5.18868	5.19643	5.44673
Q9Y2D5	AKAP2	A-kinase anchor protein 2	4.98606	5.22402	5.38704	4.48041	6.22468	6.40324	5.75181	5.56656	6.2674	5.99032
O43823	AKAP8	A-kinase anchor protein 8	5.64492	5.75941	6.21826	6.03692	5.92083	5.56815	6.09141	5.97653	5.99917	5.58342
Q9ULX6	AKAP8L	A-kinase anchor protein 8-like	5.85679	6.21286	6.41508	6.49388	5.68784	5.56315	6.14298	6.45943	6.42417	5.88602
Q99996	AKAP9	A-kinase anchor protein 9	4.93779	5.0319	5.06696	5.04811	4.72745	5.0216	5.49708	5.62275	5.61323	5.38562
Q7Z591	AKNA	Microtubule organization protein AKNA	4.3902	4.40839	4.93791	4.8146	4.12901	2.95665	4.41713	3.74483	4.6021	4.25332
P14550	AKR1A1	Aldo-keto reductase family 1 member A1	10.2655	10.0663	10.0915	10.0058	10.09	8.64665	9.22253	9.10431	8.91009	9.09383
P15121	AKR1B1	Aldo-keto reductase family 1 member B1	10.3238	10.3644	9.9081	10.311	9.51126	9.29724	10.079	10.1947	9.47873	10.2043
Q96JD6	AKR1E2	1,5-anhydro-D-fructose reductase	8.69012	8.31218	8.34273	8.32228	8.54554	6.9557	7.4266	7.41614	7.24586	7.04927
O43488	AKR7A2	Aflatoxin B1 aldehyde reductase member 2	7.99417	8.00944	8.03278	7.94416	7.84751	7.18992	7.30986	7.31646	7.14053	7.44892
P31751	AKT1	RAC-alpha serine/threonine-protein kinase	5.39893	5.1487	4.63352	5.02782	4.27219	5.04327	6.1225	6.23736	5.63758	6.025
Q96B36	AKT1S1	Proline-rich AKT1 substrate 1	5.33456	6.0374	6.58257	6.21525	6.30213	7.18388	6.06854	5.0303	6.28345	5.92356
P31749	AKT3	RAC-gamma serine/threonine-protein kinase	2.808	2.86647	2.3723	3.6729	3.05093	1.39804	5.472	5.2735	4.71512	4.99965
P13716	ALAD	Delta-aminolevulinic acid dehydratase	4.12434	4.65608	4.69227	4.77997	4.69533	4.17624	4.80146	4.63862	3.97018	4.55602
P02768	ALB	Albumin	11.4667	10.9269	10.9395	11.3889	10.5638	11.1483	11.0184	11.6837	11.6665	10.9933
Q8IZ83	ALDH16A1	Aldehyde dehydrogenase family 16 member A1	5.3106	5.24044	4.70043	5.07187	5.38669	4.576	4.9215	4.51453	4.55742	4.72079
P54886	ALDH18A1	Delta-1-pyrroline-5-carboxylate synthase	7.76514	7.82291	8.06803	8.08362	7.87819	7.24982	8.08522	8.19848	7.96119	8.08319
P30837	ALDH1B1	Aldehyde dehydrogenase X, mitochondrial	7.73162	7.57148	7.864	7.59269	6.6604	6.70598	7.25478	7.37084	7.22977	7.20679
P51648	ALDH3A2	Aldehyde dehydrogenase family 3 member A2	4.33708	4.33599	4.67556	4.58786	3.97213	3.6659	3.96849	4.34071	4.42277	4.50854
P30038	ALDH4A1	Delta-1-pyrroline-5-carboxylate dehydrogenase, mitochondrial	6.84956	6.50512	6.73345	6.38379	6.02673	6.34529	6.72977	6.68679	6.70509	6.66725
P51649	ALDH5A1	Succinate-semialdehyde dehydrogenase, mitochondrial	6.86609	6.33613	6.78728	6.46259	6.00778	5.18569	6.14438	6.14409	6.11213	6.42221
Q02252	ALDH6A1	Methylmalonate-semialdehyde dehydrogenase [acylating], mitochondrial	6.03911	5.91377	6.33743	5.76741	5.30585	4.74661	5.60086	5.47928	5.38577	5.51172
P49419	ALDH7A1	Alpha-aminoadipic semialdehyde dehydrogenase	8.39529	8.06286	8.34879	8.08623	8.02571	7.29361	7.98734	7.91583	7.67724	7.91524
P49189	ALDH9A1	4-trimethylaminobutyraldehyde dehydrogenase	6.11589	6.1067	5.81289	6.16091	5.91603	6.11972	6.57386	6.72098	6.34373	6.76914
P04075	ALDOA	Fructose-bisphosphate aldolase A	11.4884	11.267	10.7964	11.1738	11.2349	10.7588	10.7656	10.3449	10.3543	10.6935
P09972	ALDOC	Fructose-bisphosphate aldolase C	7.83234	7.63544	7.57679	7.92759	7.70823	6.94277	6.81258	6.78571	6.39291	6.95479
Q9H553	ALG2	Alpha-1,3/1,6-mannosyltransferase ALG2	4.05428	4.57351	4.80072	4.42184	4.25851	2.51126	2.77369	3.51565	3.44981	4.30336
Q6P6C2	ALKBH5	RNA demethylase ALKBH5	5.41793	5.19589	5.31654	5.21391	4.44653	5.52687	5.43503	5.48391	5.31248	5.43852
P05186	ALPL	Alkaline phosphatase, tissue-nonspecific isozyme	3.55022	3.58972	3.60395	3.13518	3.25926	4.48205	5.88934	5.94911	5.58418	5.39181
Q86V81	ALYREF	THO complex subunit 4	10.2874	10.6163	11.2777	10.6995	11.0274	12.2368	11.2904	10.9784	11.7177	10.9979
Q9Y303	AMDHD2	N-acetylglucosamine-6-phosphate deacetylase	5.58849	6.0656	5.70612	5.70736	6.2355	4.8881	4.94874	5.03653	4.68271	4.75695
Q8N7J2	AMER2	APC membrane recruitment protein 2	6.46137	6.80151	6.63733	6.58668	6.82153	8.10772	7.16223	7.05369	7.59562	7.3855
Q01433	AMPD2	AMP deaminase 2	6.41966	6.60489	6.41488	6.45759	6.80882	6.71328	6.97382	6.80387	6.69088	6.87023
Q01432	AMPD3	AMP deaminase 3	4.98798	4.8246	5.64646	5.14523	4.43908	4.03819	4.43576	3.77517	4.15117	4.22007
P49418	AMPH	Amphiphysin	3.29377	4.25008	3.31901	3.81798	3.84896	7.1198	6.73574	6.41621	6.68259	6.53479
P48728	AMT	Aminomethyltransferase, mitochondrial	4.41934	4.67693	5.13696	5.12396	3.9591	3.3112	4.10288	3.20163	4.43873	4.59269
Q9H1A4	ANAPC1	Anaphase-promoting complex subunit 1	4.38031	3.79476	3.92537	3.69752	4.63849	4.84286	4.17158	4.2101	3.63787	4.26914
Q9BS18	ANAPC13	Anaphase-promoting complex subunit 13	2.60584	2.89528	4.52736	4.12202	4.46651	4.90892	3.51243	4.24797	5.12287	4.56161
Q96DE5	ANAPC16	Anaphase-promoting complex subunit 16	3.92117	3.798	4.95729	4.34458	5.36227	5.54025	4.82035	4.85993	5.44605	5.23331
Q9UJX5	ANAPC4	Anaphase-promoting complex subunit 4	3.89817	4.66815	4.57071	4.50231	4.73774	4.06612	4.19475	4.37513	4.24886	4.74128
Q9UJX3	ANAPC7	Anaphase-promoting complex subunit 7	4.57729	4.54299	4.54236	4.35533	4.35211	4.37013	4.6129	4.6144	4.31797	5.00937
P16157	ANK1	Ankyrin-1	5.77825	5.29963	5.56107	5.25444	5.09726	5.69379	3.27803	2.61404	1.14524	2.47124
Q01484	ANK2	Ankyrin-2	3.87257	3.86723	4.07804	4.2423	2.31942	5.13491	5.49456	5.28249	5.55045	5.67345
Q9P2R3	ANKFY1	Rabankyrin-5	5.1367	5.63967	4.95586	5.60988	5.1487	5.02649	5.21562	5.10747	4.76494	5.16364
Q8IWZ3	ANKHD1	Ankyrin repeat and KH domain-containing protein 1	5.39551	5.58249	5.22203	5.41358	5.61972	3.64722	4.88225	4.58026	4.17889	4.54766
Q86XL3	ANKLE2	Ankyrin repeat and LEM domain-containing protein 2	3.21994	2.99748	3.39675	3.38615	3.22304	2.37513	2.79998	3.35497	3.03693	3.40788
Q8IV38	ANKMY2	Ankyrin repeat and MYND domain-containing protein 2	3.30088	3.77421	3.7121	2.73718	4.33133	3.1645	4.48128	4.53809	2.9767	3.9668
Q8IZ07	ANKRD13A	Ankyrin repeat domain-containing protein 13A	1.27868	3.42614	3.09158	3.51114	2.80567	1.9085	2.80657	3.06555	2.05089	1.77319
O75179	ANKRD17	Ankyrin repeat domain-containing protein 17	3.67786	3.51749	3.31878	3.67904	4.27111	4.277	5.03074	4.78868	4.22845	4.71299
O15084	ANKRD28	Serine/threonine-protein phosphatase 6 regulatory ankyrin repeat subunit A	4.35379	4.37527	4.7075	4.71912	4.50317	3.04293	4.5254	3.87666	4.03581	3.86185
Q6NXT1	ANKRD54	Ankyrin repeat domain-containing protein 54	3.24536	4.16101	3.87353	3.75588	2.88823	1.67828	3.29716	3.62802	3.81896	2.72551
Q92625	ANKS1A	Ankyrin repeat and SAM domain-containing protein 1A	3.44638	4.78459	4.59706	4.5321	4.31224	3.92968	4.18172	4.05311	3.99314	4.36623
Q6ZW76	ANKS3	Ankyrin repeat and SAM domain-containing protein 3	3.89917	4.36049	2.88268	3.91598	3.7816	2.69097	3.38503	2.63882	3.5942	2.98038
Q9H8Y5	ANKZF1	Ankyrin repeat and zinc finger domain-containing protein 1	4.19406	4.43859	4.43477	4.77003	4.48814	4.65443	4.61034	4.56782	4.38184	4.46045
O43423	ANP32A	Acidic leucine-rich nuclear phosphoprotein 32 family member A	10.3178	10.8061	11.4232	10.7796	11.6601	11.6092	10.8477	10.765	11.1619	10.6167
Q92688	ANP32B	Acidic leucine-rich nuclear phosphoprotein 32 family member B	11.3604	11.8177	11.6554	11.5726	11.1084	11.3398	11.354	11.4483	11.2041	11.0483
Q9BTT0	ANP32E	Acidic leucine-rich nuclear phosphoprotein 32 family member E	10.205	10.5667	11.3119	10.7118	11.0127	11.2759	11.3476	11.4119	11.4045	10.9883
P50995	ANXA11	Annexin A11	7.13855	6.88291	6.83552	6.48893	6.8527	6.49371	7.09351	7.19707	7.07559	6.92087
P07355	ANXA2	Annexin A2	7.12997	7.05934	6.85077	6.91568	7.74633	5.37659	6.05097	5.9159	5.6851	5.84344
P09525	ANXA4	Annexin A4	5.94689	5.75437	5.78875	5.68129	5.24306	4.76797	5.28936	5.52762	4.92985	5.03613
P08758	ANXA5	Annexin A5	8.94616	9.26608	8.81092	9.25856	9.04615	9.52269	9.90678	10.2076	9.48796	9.75722
P08133	ANXA6	Annexin A6	6.13848	6.13181	5.77312	5.60278	6.25043	5.84547	6.36436	6.48898	6.05725	6.65703
P20073	ANXA7	Annexin A7	7.01675	7.16445	6.95215	6.83364	6.423	5.23521	6.13137	6.39043	6.18977	6.45549
Q10567	AP1B1	AP-1 complex subunit beta-1	6.82576	6.9044	6.43197	6.54696	6.76145	5.62506	6.09018	6.16367	5.66055	6.26307
O43747	AP1G1	AP-1 complex subunit gamma-1	6.10803	6.05469	5.76632	6.08456	5.85644	3.71208	5.33815	5.35892	4.89821	5.5827
Q9BXS5	AP1M1	AP-1 complex subunit mu-1	6.09135	6.22198	5.74572	6.17302	6.02373	5.30619	5.49608	5.64991	5.07988	5.66295
P61966	AP1S1	AP-1 complex subunit sigma-1A	3.52434	3.91947	3.7416	3.96776	3.91953	2.73457	3.28423	3.06966	1.36574	1.52838
P56377	AP1S2	AP-1 complex subunit sigma-2	5.63025	5.52745	5.08292	5.6832	5.42451	4.89076	5.02797	4.94514	4.96925	5.43116
O95782	AP2A1	AP-2 complex subunit alpha-1	6.17688	6.18964	5.88709	6.23179	6.16181	5.39632	6.263	6.11775	5.45531	6.02585
O94973	AP2A2	AP-2 complex subunit alpha-2	5.25101	5.15926	4.64134	5.29644	5.39246	4.77842	5.53487	5.41464	5.05269	5.19257
P63010	AP2B1	AP-2 complex subunit beta	6.83658	6.72357	6.21107	6.67341	6.67168	6.14234	6.92213	6.94995	6.21018	6.79386
Q96CW1	AP2M1	AP-2 complex subunit mu	5.94008	6.24809	5.6262	6.23584	6.47225	4.83693	6.39563	6.09068	5.64068	6.3119
P53680	AP2S1	AP-2 complex subunit sigma	5.93527	4.95339	5.2376	5.7914	5.64659	1.9999	5.62902	5.84347	4.64283	5.78146
O00203	AP3B1	AP-3 complex subunit beta-1	5.59205	5.42844	5.20386	5.26285	5.65858	4.78708	5.86562	5.65803	5.47484	5.88255
Q13367	AP3B2	AP-3 complex subunit beta-2	5.39245	5.25061	5.28148	5.34661	4.4402	4.1784	5.13839	5.02098	4.915	5.09367
O14617	AP3D1	AP-3 complex subunit delta-1	5.74979	5.85568	5.4911	5.86657	5.51447	4.8265	5.44563	5.70735	5.2523	5.75762
Q9Y2T2	AP3M1	AP-3 complex subunit mu-1	4.67483	5.16085	4.40225	4.44653	4.86712	4.35455	4.96732	4.92247	4.76125	5.14752
Q92572	AP3S1	AP-3 complex subunit sigma-1	6.2787	6.10801	6.1235	6.14771	6.10766	6.06644	5.93489	5.8151	6.24214	5.97716
P13798	APEH	Acylamino-acid-releasing enzyme	7.91704	8.04086	7.7326	7.93982	7.61408	6.36085	6.81007	6.64103	6.49185	6.97844
P27695	APEX1	DNA-(apurinic or apyrimidinic site) endonuclease	8.71969	8.77518	8.87533	8.76669	8.95578	9.05151	9.12211	8.86132	8.97869	8.97817
Q9BZZ5	API5	Apoptosis inhibitor 5	8.51479	8.6957	8.51241	8.70142	8.44904	8.21278	8.63348	8.61842	8.31803	8.31556
Q96GX9	APIP	Methylthioribulose-1-phosphate dehydratase	5.56643	5.92673	5.82531	6.1259	6.16409	5.63087	6.13558	5.95309	5.96936	5.82923
P51693	APLP1	Amyloid-like protein 1	3.20955	3.6606	1.96486	4.3629	2.40527	3.41769	2.99833	2.8011	3.39071	3.02551
Q9HDC9	APMAP	Adipocyte plasma membrane-associated protein	8.45871	8.36108	8.33616	8.51615	8.04726	7.33772	7.52891	7.95183	7.63407	8.00113
P02647	APOA1	Apolipoprotein A-I	6.72829	6.73396	7.27765	7.05828	6.35052	6.34598	6.74604	7.87529	7.68409	6.72013
Q9Y235	APOBEC2	C->U-editing enzyme APOBEC-2	6.87517	6.34545	6.44647	6.4038	5.59202	5.34474	5.02483	5.02472	4.17186	5.60965
P02656	APOC3	Apolipoprotein C-III	6.99315	6.38111	7.75104	7.75517	6.35174	8.55923	7.24121	8.34181	9.08051	8.03688
P02649	APOE	Apolipoprotein E	7.49322	7.30171	8.19444	7.90119	7.38862	7.15535	8.46136	9.67019	9.68952	9.3213
Q9BUR5	APOO	MICOS complex subunit MIC26	6.90057	6.84417	6.88661	6.48906	6.49111	6.80947	6.55353	6.73605	6.80157	7.00132
P05067	APP	Amyloid-beta precursor protein	6.28891	6.27504	6.13709	6.7336	6.1599	5.80976	5.76378	6.24772	6.13691	6.11281
Q9UKG1	APPL1	DCC-interacting protein 13-alpha	5.07873	5.2385	5.05901	5.00128	5.18556	3.67583	4.58152	4.59753	4.15797	4.82757
P07741	APRT	Adenine phosphoribosyltransferase	8.15826	7.96304	7.77614	7.8052	8.28511	6.14596	6.90682	6.79127	6.88091	6.75449
O60306	AQR	RNA helicase aquarius	4.95758	5.21763	4.94042	5.33882	4.65285	4.68111	5.10065	5.09594	4.74781	5.05807
Q96P48	ARAP1	Arf-GAP with Rho-GAP domain, ANK repeat and PH domain-containing protein 1	3.81316	3.98924	4.1856	3.79859	4.12704	1.39064	3.58259	3.30593	3.67933	3.28994
P48444	ARCN1	Coatomer subunit delta	7.24231	7.46247	7.34339	7.47058	7.19101	6.34513	7.28092	7.02189	6.91851	7.18421
P84077	ARF1	ADP-ribosylation factor 3	8.46765	8.27046	7.98934	8.30787	7.9437	7.03679	7.66284	7.8377	7.12731	8.04717
P18085	ARF4	ADP-ribosylation factor 4	7.56469	7.48605	7.45334	7.74952	7.55846	6.26966	7.23332	7.23331	6.70011	7.546
P84085	ARF5	ADP-ribosylation factor 5	7.34821	7.06414	6.95689	7.363	7.16592	5.54056	6.60109	6.45031	6.04289	6.99295
P62330	ARF6	ADP-ribosylation factor 6	6.12202	5.68388	5.47587	5.84699	5.35048	5.03726	5.24933	5.73986	5.26344	5.91024
Q8N6T3	ARFGAP1	ADP-ribosylation factor GTPase-activating protein 1	4.80711	4.89889	4.7909	4.67949	5.31404	3.71777	4.39394	4.20111	4.51318	4.26935
Q8N6H7	ARFGAP2	ADP-ribosylation factor GTPase-activating protein 2	5.28138	5.2172	5.29943	5.3345	5.84029	5.47349	5.29136	4.83249	5.30647	5.44049
Q9NP61	ARFGAP3	ADP-ribosylation factor GTPase-activating protein 3	5.14454	4.83762	4.98434	5.10461	5.10984	5.22769	5.09812	5.08951	5.02726	4.97226
Q9Y6D6	ARFGEF1	Brefeldin A-inhibited guanine nucleotide-exchange protein 1	3.22948	3.81977	3.60332	3.6332	0.86005	1.67342	2.92824	2.94602	2.30218	1.28497
Q9Y6D5	ARFGEF2	Brefeldin A-inhibited guanine nucleotide-exchange protein 2	4.73149	4.53192	4.34628	4.26176	4.3029	4.02455	4.00423	3.96838	3.13212	3.96728
P53367	ARFIP1	Arfaptin-1	5.79032	6.32794	6.48816	6.79734	6.03802	6.05702	6.66266	6.75798	6.46117	6.49299
P53365	ARFIP2	Arfaptin-2	4.9971	5.13376	4.98858	4.48159	4.77912	2.80027	4.03736	4.44793	3.9856	4.20158
P78540	ARG2	Arginase-2, mitochondrial	8.84589	8.64829	9.09855	8.52364	7.87632	5.82234	7.42858	8.2192	8.28041	7.67083
Q9NWB6	ARGLU1	Arginine and glutamate-rich protein 1	6.98792	6.62784	7.19003	7.01228	6.99063	8.06943	7.79125	7.6217	7.98646	7.96839
Q07960	ARHGAP1	Rho GTPase-activating protein 1	5.29164	5.40585	4.96025	5.40911	4.9592	3.56632	5.13606	5.12291	4.78522	5.23837
Q68EM7	ARHGAP17	Rho GTPase-activating protein 17	6.06186	6.35442	5.6666	6.25849	5.96558	5.75951	6.14424	6.21295	5.6393	5.97109
P52565	ARHGDIA	Rho GDP-dissociation inhibitor 1	9.06601	9.37601	9.064	9.26262	9.38075	9.37546	9.34765	9.165	9.0273	9.32728
Q9NZN5	ARHGEF12	Rho guanine nucleotide exchange factor 12	2.77664	2.99544	2.0974	2.57316	1.07646	2.32501	3.77022	3.39063	3.74096	3.86253
Q5VV41	ARHGEF16	Rho guanine nucleotide exchange factor 16	4.63665	3.97955	3.94315	3.68745	3.77395	3.67858	4.61176	4.54618	4.91023	4.71335
Q92974	ARHGEF2	Rho guanine nucleotide exchange factor 2	6.97983	6.96515	6.53232	6.68635	5.42972	7.19026	7.67764	7.90877	7.92145	7.92884
Q14155	ARHGEF6	Rho guanine nucleotide exchange factor 7	4.20899	4.69656	3.99455	4.7583	4.48977	5.37678	4.55309	4.81909	5.24968	3.9876
Q14155	ARHGEF7	Rho guanine nucleotide exchange factor 7	5.38031	5.37283	5.26949	5.52485	5.35005	5.2485	5.95547	5.52598	5.54753	5.79249
O14497	ARID1A	AT-rich interactive domain-containing protein 1A	6.27836	6.22393	6.10656	6.19909	6.0034	6.2921	6.43436	6.43364	6.42972	6.50127
Q8NFD5	ARID1B	AT-rich interactive domain-containing protein 1B	4.17303	3.74055	4.1258	4.48888	3.67049	4.4059	4.56631	4.25632	4.9956	4.69042
Q68CP9	ARID2	AT-rich interactive domain-containing protein 2	3.97874	3.44534	4.07466	4.30783	3.96545	4.53623	4.22859	4.19945	4.32775	4.3794
Q99856	ARID3A	AT-rich interactive domain-containing protein 3A	6.08272	6.15935	5.97312	5.78224	5.69463	5.22699	5.93046	5.99222	6.0302	5.78974
Q8IVW6	ARID3B	AT-rich interactive domain-containing protein 3B	6.57192	6.93185	6.77691	6.74835	6.31933	5.37229	5.48967	5.51896	5.43228	5.44184
P29374	ARID4A	AT-rich interactive domain-containing protein 4A	2.63744	2.58725	3.26294	2.35197	2.77561	1.88322	2.34775	2.34511	2.31819	3.87638
Q4LE39	ARID4B	AT-rich interactive domain-containing protein 4B	4.00886	4.7146	4.8851	4.86294	4.71251	3.93988	4.85731	4.94368	4.60796	4.82915
Q9Y4X5	ARIH1	E3 ubiquitin-protein ligase ARIH1	5.4962	5.97955	5.56124	5.67195	5.58595	4.75288	5.23946	5.48566	5.19529	5.10052
O95376	ARIH2	E3 ubiquitin-protein ligase ARIH2	5.32356	5.25364	4.9953	5.3033	5.36756	4.37185	4.94253	5.29394	5.17136	4.88331
Q9NXU5	ARL15	ADP-ribosylation factor-like protein 15	5.31771	4.91797	4.57432	5.12969	3.84847	2.38394	2.05787	4.06887	2.02579	0.76905
P36404	ARL2	ADP-ribosylation factor-like protein 2	6.37562	6.39758	6.16001	6.30703	6.20146	5.31206	6.22101	6.41049	5.86059	6.57402
Q9Y2Y0	ARL2BP	ADP-ribosylation factor-like protein 2-binding protein	7.01106	7.06992	6.76021	7.19594	6.51245	6.46764	6.89251	7.18026	6.61426	6.73624
P36405	ARL3	ADP-ribosylation factor-like protein 3	8.6978	8.85852	8.79714	8.76371	8.784	8.5153	8.92395	8.93325	8.78284	8.63325
Q9H0F7	ARL6	ADP-ribosylation factor-like protein 6	4.06668	4.47192	4.27289	4.49819	2.44861	4.11323	4.48373	4.69282	4.2716	4.87962
Q66PJ3	ARL6IP4	ADP-ribosylation factor-like protein 6-interacting protein 4	6.96864	6.79861	7.0847	6.89941	7.87881	7.49932	7.17009	7.23915	7.29849	7.1475
O75915	ARL6IP5	PRA1 family protein 3	6.82307	6.53782	6.88664	6.59111	6.59355	5.63289	5.4015	5.4392	5.31961	5.54651
Q8N6S5	ARL6IP6	ADP-ribosylation factor-like protein 6-interacting protein 6	5.19812	3.10518	4.73405	1.08768	4.84296	5.13269	4.80138	5.17273	4.65135	0.950202
Q96BM9	ARL8A	ADP-ribosylation factor-like protein 8A	5.45355	6.01081	6.03312	5.68069	5.39954	5.74147	6.48042	6.69815	6.39805	6.55441
Q9NVT9	ARMC1	Armadillo repeat-containing protein 1	5.41279	5.48305	5.58254	5.5891	5.4476	5.05348	5.63181	5.93535	4.98822	5.76998
Q8N2F6	ARMC10	Armadillo repeat-containing protein 10	4.64352	3.96173	4.1168	4.07577	2.05283	2.40805	2.92806	3.98253	3.58876	1.85264
Q6NXE6	ARMC6	Armadillo repeat-containing protein 6	4.97055	5.36445	4.97272	4.92302	5.11338	5.20845	5.19805	5.11542	4.51277	4.7692
Q8IUR7	ARMC8	Armadillo repeat-containing protein 8	3.05222	3.0626	2.86463	3.78766	3.7591	2.90331	4.08378	2.99575	3.57818	3.50923
Q9UH62	ARMCX3	Armadillo repeat-containing X-linked protein 3	5.62232	5.45809	5.91278	5.26461	4.6096	4.50843	4.77505	5.2724	5.21279	5.48892
Q9H993	ARMT1	Damage-control phosphatase ARMT1	6.46122	6.22408	5.60875	6.36485	5.85043	4.16002	5.32459	5.10444	5.16755	5.42773
Q92747	ARPC1A	Actin-related protein 2/3 complex subunit 1A	7.0528	7.22379	6.9129	7.27763	7.43423	5.93923	7.1078	6.93511	6.15423	6.99219
O15143	ARPC1B	Actin-related protein 2/3 complex subunit 1B	3.08676	3.12808	2.5986	2.97055	3.65202	2.23379	3.45393	3.17624	3.06489	3.98681
O15144	ARPC2	Actin-related protein 2/3 complex subunit 2	6.56706	6.63545	6.19943	6.60421	6.70238	5.88993	6.46577	6.21878	5.95696	6.51817
O15145	ARPC3	Actin-related protein 2/3 complex subunit 3	7.87785	7.69087	7.41721	7.68622	7.8879	7.21123	7.51003	7.35702	7.50294	7.70843
P59998	ARPC4	Actin-related protein 2/3 complex subunit 4	7.80267	7.96042	7.51709	7.83291	8.04794	6.89043	7.79372	7.70451	7.10228	7.64736
O15511	ARPC5	Actin-related protein 2/3 complex subunit 5	6.7574	6.79544	6.62274	6.64881	6.77396	6.91959	6.85269	6.29629	6.24912	6.20707
Q9BPX5	ARPC5L	Actin-related protein 2/3 complex subunit 5-like protein	7.66372	7.88281	7.50809	7.76911	7.9455	7.30792	7.78775	7.5451	7.51797	7.42569
Q7Z6K5	ARPIN	Arpin	5.44727	5.54418	6.06688	5.75085	5.65014	5.49393	5.75607	6.08441	5.74813	5.6277
P56211	ARPP19	cAMP-regulated phosphoprotein 19	7.5711	7.98643	8.92519	8.20483	9.1178	9.92381	8.76914	8.2725	8.9473	8.68342
P49407	ARRB1	Beta-arrestin-1	3.76448	3.9359	3.17338	3.79025	3.44771	3.14796	4.59017	4.51658	4.24448	4.11049
P32121	ARRB2	Beta-arrestin-2	5.50302	5.76384	5.20129	5.55639	5.67271	5.8254	6.26545	6.40823	5.77321	6.22982
P15289	ARSA	Arylsulfatase A	4.70999	4.33868	4.63592	4.36734	3.89185	2.07723	3.12221	3.3303	3.1226	3.4754
P15848	ARSB	Arylsulfatase B	3.70248	4.32299	4.91682	4.1313	3.03421	4.11386	3.85241	3.87756	3.75181	3.70354
Q9HBK9	AS3MT	Arsenite methyltransferase	4.00463	3.5357	3.57035	2.58379	4.05749	4.50175	5.08589	4.47559	4.7191	4.15989
Q13510	ASAH1	Acid ceramidase	7.35787	7.48614	7.66334	7.43288	6.41378	5.65994	6.84151	7.30556	6.81789	6.87593
Q9ULH1	ASAP1	Arf-GAP with SH3 domain, ANK repeat and PH domain-containing protein 1	4.00716	4.70224	4.4353	4.16379	4.07411	5.74478	6.15251	5.8824	5.57591	5.68296
Q8N9N2	ASCC1	Activating signal cointegrator 1 complex subunit 1	3.19898	3.59481	3.51251	3.43465	4.19315	1.67374	3.90977	3.32217	2.04233	3.94031
Q8N3C0	ASCC3	Activating signal cointegrator 1 complex subunit 3	4.61568	4.49079	4.66635	4.3748	4.54001	2.35448	4.54515	4.12643	3.85714	4.44332
L0R819	ASDURF	ASNSD1 upstream open reading frame protein	6.16856	6.42987	7.20965	6.58724	7.76561	8.01206	6.57596	6.47184	6.90492	6.48583
Q9UBL3	ASH2L	Set1/Ash2 histone methyltransferase complex subunit ASH2	5.37953	5.67514	5.92006	5.81757	4.8282	5.76994	5.88643	5.96638	5.92208	5.82197
P04424	ASL	Argininosuccinate lyase	4.58461	5.13289	4.37086	4.32459	4.39697	1.9665	4.71296	5.24707	4.07619	4.72685
O95671	ASMTL	Probable bifunctional dTTP/UTP pyrophosphatase/methyltransferase protein	4.7762	4.74186	4.79281	4.7519	3.43916	2.95022	3.63719	3.28027	3.78204	3.28066
P08243	ASNS	Asparagine synthetase [glutamine-hydrolyzing]	8.0652	8.12954	7.82758	8.44138	7.01936	4.44495	7.94952	8.12187	8.02738	7.94073
Q12797	ASPH	Aspartyl/asparaginyl beta-hydroxylase	1.25005	1.86404	4.49921	4.60844	3.33517	2.12646	4.66849	5.07584	5.085	5.00415
Q9BZE9	ASPSCR1	Tether containing UBX domain for GLUT4	5.30919	5.67187	5.50892	5.35935	5.12252	4.99613	5.41036	5.5934	5.72937	5.43031
Q7L266	ASRGL1	Isoaspartyl peptidase/L-asparaginase	6.76293	7.22614	7.23181	7.19426	7.15275	7.68131	7.11428	7.24093	7.27311	7.01332
P00966	ASS1	Argininosuccinate synthase	9.73459	9.93119	9.83179	9.68604	8.78039	6.99371	8.38182	8.70688	8.52932	8.49384
Q76L83	ASXL2	Putative Polycomb group protein ASXL2	2.0064	3.18764	2.39554	3.29975	3.35469	1.99955	3.80136	4.54978	3.96678	3.85184
Q8NBU5	ATAD1	ATPase family AAA domain-containing protein 1	5.79703	5.56772	6.22862	5.62414	5.19721	5.35957	5.45328	6.06259	5.86254	5.91504
Q6PL18	ATAD2	ATPase family AAA domain-containing protein 2	5.51478	5.24	5.46934	5.23972	5.04505	4.50472	5.67628	6.03627	5.57702	5.6675
Q9NVI7	ATAD3A	ATPase family AAA domain-containing protein 3A	7.05794	6.80804	6.78751	6.70087	5.61727	5.62242	6.64974	6.73545	6.70768	6.81391
Q5T9A4	ATAD3B	ATPase family AAA domain-containing protein 3B	5.7757	5.38084	5.60083	5.19402	4.80023	6.05142	5.36015	5.47474	6.06783	5.77384
Q5SQI0	ATAT1	Alpha-tubulin N-acetyltransferase 1	3.40123	4.05681	4.07542	4.19165	4.0179	4.67854	4.62669	4.63707	4.38019	4.81797
O95260	ATE1	Arginyl-tRNA--protein transferase 1	3.56356	3.07409	3.32413	3.82675	3.79763	3.59381	3.6504	2.32766	3.44739	3.38931
P18846	ATF1	Cyclic AMP-responsive element-binding protein 1	6.65705	6.62527	7.37762	6.80014	7.65505	7.98642	7.35197	7.15099	7.32193	7.01891
P15336	ATF2	Cyclic AMP-dependent transcription factor ATF-2	3.66272	4.95224	5.62911	4.47327	5.2368	5.18049	5.10978	5.1943	5.27636	4.91873
Q6VMQ6	ATF7IP	Activating transcription factor 7-interacting protein 1	3.76248	4.10595	4.66026	4.11572	4.49231	3.98945	4.07712	3.57738	4.4097	3.96822
Q9NT62	ATG3	Ubiquitin-like-conjugating enzyme ATG3	6.35424	6.52838	5.88444	6.37422	6.37651	5.79465	5.80152	5.72923	6.06007	5.62407
Q9Y4P1	ATG4B	Cysteine protease ATG4B	4.34499	4.51427	3.81064	4.00874	4.24924	3.89009	5.3697	5.04641	4.75815	5.47112
Q9H1Y0	ATG5	Autophagy protein 5	4.34876	4.56143	4.06897	4.5495	4.23045	2.17435	3.90956	3.72273	3.05961	3.02152
O95352	ATG7	Ubiquitin-like modifier-activating enzyme ATG7	4.29032	5.0851	4.08728	4.93364	4.86198	2.14955	4.33272	3.45862	3.98401	3.75757
Q7Z3C6	ATG9A	Autophagy-related protein 9A	2.20911	3.03206	2.51633	2.95352	3.19058	3.8774	3.06404	2.97998	2.54095	3.37238
P31939	ATIC	Bifunctional purine biosynthesis protein ATIC	8.20123	8.13297	8.08794	8.08108	8.42014	7.87249	8.09636	7.78764	7.87563	8.08415
Q8WXF7	ATL1	Atlastin-1	4.3163	3.96835	3.47357	4.33739	3.87679	0.62846	3.77645	4.01281	3.66531	4.57925
Q8NHH9	ATL2	Atlastin-2	5.37889	5.43785	5.51295	5.20136	5.44572	5.38311	4.85787	5.11919	4.8917	5.32223
P54259	ATN1	Atrophin-1	1.30022	1.50548	4.05063	3.63664	2.99777	5.01755	3.88616	4.08482	4.15589	4.19904
O00244	ATOX1	Copper transport protein ATOX1	7.64484	7.61193	8.26246	7.89717	9.10032	9.15891	7.75984	7.52792	8.13686	7.81246
Q9HD20	ATP13A1	Manganese-transporting ATPase 13A1	4.66715	4.31709	4.62034	4.61409	4.64243	4.61592	4.47565	4.61939	4.92372	4.99367
P05023	ATP1A1	Sodium/potassium-transporting ATPase subunit alpha-1	7.05827	6.83309	6.6018	6.47858	6.06475	5.31547	5.92923	6.10804	5.9057	5.86914
P50993	ATP1A2	Sodium/potassium-transporting ATPase subunit alpha-3	5.88018	5.81744	4.30957	6.08474	4.25179	7.11953	6.99343	7.39469	7.12225	7.34393
P13637	ATP1A3	Sodium/potassium-transporting ATPase subunit alpha-3	6.04543	5.89797	5.37858	5.94909	4.95101	6.49322	7.23148	7.61156	7.12062	7.36182
P05026	ATP1B1	Sodium/potassium-transporting ATPase subunit beta-1	3.01808	3.91002	3.31914	3.56772	2.23381	5.77702	6.35707	6.81132	6.6571	6.42706
P14415	ATP1B2	Sodium/potassium-transporting ATPase subunit beta-2	4.55413	5.17059	4.29907	4.31483	3.22021	6.0337	6.33853	6.06731	5.67867	5.97061
P54709	ATP1B3	Sodium/potassium-transporting ATPase subunit beta-3	7.73323	7.38727	6.91502	7.19412	7.23386	4.73952	5.87195	6.15916	5.76258	5.84515
P16615	ATP2A2	Sarcoplasmic/endoplasmic reticulum calcium ATPase 2	7.24544	7.17264	7.32526	7.42557	7.16768	7.30827	7.63885	7.83556	7.7387	8.01442
P20020	ATP2B1	Plasma membrane calcium-transporting ATPase 1	5.02803	5.03927	5.06509	5.23026	4.56924	6.99396	7.16477	7.44059	7.40017	7.19434
P98194	ATP2C1	Calcium-transporting ATPase type 2C member 1	3.42025	2.67822	2.14954	2.86775	2.65159	2.1855	2.29601	2.39533	1.36673	2.71436
P25705	ATP5F1A	ATP synthase subunit alpha, mitochondrial	10.8969	10.6471	10.9155	10.611	10.4591	10.8991	11.1172	11.294	11.5036	11.4382
P06576	ATP5F1B	ATP synthase subunit beta, mitochondrial	11.1174	10.9564	11.1411	10.9013	10.5744	11.0259	11.3193	11.6066	11.6736	11.5774
P36542	ATP5F1C	ATP synthase subunit gamma, mitochondrial	8.64728	8.1234	8.46432	8.1209	7.75052	7.38341	8.36177	8.93532	8.83546	9.15067
P30049	ATP5F1D	ATP synthase subunit delta, mitochondrial	8.63911	9.27197	10.183	9.69255	9.98888	10.2582	9.82624	10.1236	10.3735	9.8275
P56381	ATP5F1E	ATP synthase subunit epsilon, mitochondrial	6.78669	6.84756	6.66942	6.69347	6.67849	6.60308	6.95802	7.30183	6.92955	7.23463
Q96IX5	ATP5MD	ATP synthase membrane subunit DAPIT, mitochondrial	4.69282	4.67449	5.41517	4.98309	5.16662	5.00796	5.41526	5.94368	6.244	6.02634
P56385	ATP5ME	ATP synthase subunit e, mitochondrial	8.22199	8.30614	8.78544	8.05075	8.40181	8.47972	8.38148	9.05268	9.0231	8.98227
P56134	ATP5MF	ATP synthase subunit f, mitochondrial	6.88184	7.86197	8.28097	7.88216	7.6788	6.57314	8.28393	8.23512	8.38554	8.46023
O75964	ATP5MG	ATP synthase subunit g, mitochondrial	8.31884	8.10635	8.34762	8.19937	8.05404	7.72757	8.51369	8.91799	8.76896	8.89471
P56378	ATP5MPL	ATP synthase subunit ATP5MPL, mitochondrial	7.1051	6.65292	7.14689	7.19755	6.70115	6.05152	7.02814	7.51184	6.65369	7.55055
P24539	ATP5PB	ATP synthase F(0) complex subunit B1, mitochondrial	7.62343	7.31772	7.47427	7.4941	7.09167	6.95042	7.86916	8.18172	7.86427	8.29857
O75947	ATP5PD	ATP synthase subunit d, mitochondrial	9.31558	9.32113	10.0815	9.52085	9.58597	10.0345	9.66167	9.95178	10.2305	9.70453
P18859	ATP5PF	ATP synthase-coupling factor 6, mitochondrial	8.5573	8.60978	9.41259	8.7013	9.43665	10.4986	9.106	9.27995	9.9196	9.39372
P48047	ATP5PO	ATP synthase subunit O, mitochondrial	8.78533	8.57895	8.63448	8.33765	8.17341	8.41281	8.76374	9.09362	8.95083	8.97355
Q15904	ATP6AP1	V-type proton ATPase subunit S1	5.53736	5.66667	5.36152	6.0604	5.83621	4.6709	5.1613	5.5909	5.06698	5.56252
O75787	ATP6AP2	Renin receptor	5.03447	4.67647	4.77627	4.74857	4.83496	3.12766	4.43706	4.09214	4.30939	4.17105
Q93050	ATP6V0A1	V-type proton ATPase 116 kDa subunit a1	6.38563	6.07206	5.69201	6.26108	5.45973	5.63388	5.59169	5.66928	5.83229	6.15329
P27449	ATP6V0C	V-type proton ATPase 16 kDa proteolipid subunit	4.18538	4.4988	5.18607	5.26588	4.77332	4.66584	4.55615	5.23209	4.39897	5.3389
P61421	ATP6V0D1	V-type proton ATPase subunit d 1	7.68013	7.27997	7.00451	7.52099	6.83894	6.7132	7.02216	7.01459	6.88983	6.9979
P38606	ATP6V1A	V-type proton ATPase catalytic subunit A	8.4236	8.16988	7.87125	8.15139	7.97778	7.04018	7.70034	7.59177	7.37535	7.5814
P21281	ATP6V1B2	V-type proton ATPase subunit B, brain isoform	8.34176	8.10891	7.92906	8.1464	7.94948	7.49777	7.71892	7.6127	7.67895	7.66066
P21283	ATP6V1C1	V-type proton ATPase subunit C 1	5.85332	5.78828	5.43592	5.64485	5.41519	5.09976	5.71308	5.52946	5.47935	5.67953
Q9Y5K8	ATP6V1D	V-type proton ATPase subunit D	7.36448	7.12239	6.85321	6.94145	6.41428	5.5231	6.5073	6.54285	6.25631	6.67885
P36543	ATP6V1E1	V-type proton ATPase subunit E 1	8.78722	8.84225	8.44688	8.70972	8.63488	7.97103	8.25709	8.07857	8.05526	8.02475
Q16864	ATP6V1F	V-type proton ATPase subunit F	7.80846	7.89956	7.84081	7.75343	7.78999	7.72322	7.42607	7.21346	7.52242	7.42636
O75348	ATP6V1G1	V-type proton ATPase subunit G 1	8.86074	8.79084	8.60363	8.59378	8.5885	8.94849	8.1134	7.85441	8.52007	7.79668
O95670	ATP6V1G2	V-type proton ATPase subunit G 2	2.08363	0.618765	2.00976	2.04121	1.90728	2.72522	3.63891	3.46698	3.93037	3.23643
Q9UI12	ATP6V1H	V-type proton ATPase subunit H	7.09709	6.5663	6.40824	6.68108	6.48949	5.1715	6.1148	6.10957	5.63626	6.32464
Q9NTI2	ATP8A1	Phospholipid-transporting ATPase IA	2.27945	1.62036	1.87727	1.20831	2.44431	3.46741	4.05781	4.08009	3.5112	4.12871
Q5TC12	ATPAF1	ATP synthase mitochondrial F1 complex assembly factor 1	5.45682	5.25153	5.56648	5.30026	4.64159	2.98063	4.27723	5.04407	4.43018	4.95821
Q8N5M1	ATPAF2	ATP synthase mitochondrial F1 complex assembly factor 2	4.83469	5.05108	5.06462	5.22175	4.08231	2.98415	3.47351	3.99912	4.51734	3.93373
P46100	ATRX	Transcriptional regulator ATRX	4.48986	4.64949	5.18307	4.91652	4.76821	5.42768	5.73769	5.83714	5.55834	5.66401
Q9UBB4	ATXN10	Ataxin-10	7.13309	7.33975	7.14855	7.3791	6.85019	7.07245	7.76473	7.83042	7.63445	7.67941
Q99700	ATXN2	Ataxin-2	2.81973	3.36209	3.01337	3.75324	3.87445	4.34893	4.26986	3.30325	3.9515	3.51707
Q8WWM7	ATXN2L	Ataxin-2-like protein	7.44576	7.61229	7.45937	7.51025	7.26137	7.64449	7.61338	7.5542	7.75268	7.60032
P54252	ATXN3	Ataxin-3	4.38364	4.50578	4.21636	4.57686	4.61348	4.47163	4.60001	4.67345	4.63087	4.94431
Q13825	AUH	Methylglutaconyl-CoA hydratase, mitochondrial	4.9398	5.03536	4.8936	4.5602	4.0785	3.13072	4.64636	5.27002	4.65861	4.55416
Q9Y679	AUP1	Ancient ubiquitous protein 1	4.91766	4.52841	4.86339	4.01769	5.59421	5.52149	5.65836	5.38181	5.69878	5.72015
Q96GD4	AURKB	Aurora kinase B	4.10719	2.92647	4.06926	3.83702	4.14945	3.48571	4.9735	5.50915	5.34559	5.32602
Q9NQS1	AVEN	Cell death regulator Aven	4.44761	5.15786	5.30108	5.20708	6.0457	5.50959	4.61186	4.37587	4.8331	4.30129
O94766	B3GAT3	Galactosylgalactosylxylosylprotein 3-beta-glucuronosyltransferase 3	4.96036	4.79303	5.0768	4.66721	4.37616	4.1771	4.6025	5.92356	5.41149	5.58361
Q6Y288	B3GLCT	Beta-1,3-glucosyltransferase	4.99031	4.48825	4.01371	4.25319	4.50515	1.64729	4.01649	3.70944	4.13617	4.1181
O43505	B4GAT1	Beta-1,4-glucuronyltransferase 1	3.47768	4.33656	4.18971	3.77746	3.98575	4.35597	4.18264	4.82411	3.66305	4.32119
Q9NWV8	BABAM1	BRISC and BRCA1-A complex member 1	5.18028	5.22329	5.28356	5.39104	5.66137	4.21269	4.54077	4.76998	5.10791	4.80511
Q9NXR7	BABAM2	BRISC and BRCA1-A complex member 2	3.82298	4.09764	4.67303	4.64421	4.93547	3.48048	4.16766	4.20622	4.56728	4.00861
Q92934	BAD	Bcl2-associated agonist of cell death	3.89355	3.8922	3.95318	3.59591	3.75284	5.41593	4.76057	4.08775	4.92056	4.69149
Q99933	BAG1	BAG family molecular chaperone regulator 1	6.11455	6.44611	6.6946	6.4458	6.61279	6.90905	6.32393	6.39861	6.61866	6.25974
O95816	BAG2	BAG family molecular chaperone regulator 2	7.26287	7.37875	7.63273	7.37284	8.12291	6.89465	7.48665	7.25754	7.07831	7.22758
O95817	BAG3	BAG family molecular chaperone regulator 3	2.82393	3.61471	4.84035	2.79255	4.10507	3.63586	3.55299	3.17284	4.40881	3.16812
O95429	BAG4	BAG family molecular chaperone regulator 4	4.91525	4.81274	5.19467	5.19712	5.68563	5.3724	4.72429	4.64832	4.88285	4.91998
Q9UL15	BAG5	BAG family molecular chaperone regulator 5	5.10435	5.32959	4.90462	5.37134	5.30959	4.73809	5.21348	5.27057	4.76873	4.92785
P46379	BAG6	Large proline-rich protein BAG6	7.31828	7.43152	7.22022	7.42561	7.56464	6.59575	6.91211	6.96539	6.5945	6.85973
Q9UQB8	BAIAP2	Brain-specific angiogenesis inhibitor 1-associated protein 2	5.34339	5.45945	5.45204	5.38502	5.60388	6.32132	6.10134	5.69103	5.92531	6.17008
Q9UHR4	BAIAP2L1	Brain-specific angiogenesis inhibitor 1-associated protein 2-like protein 1	6.44297	6.4764	6.12697	6.05198	6.51624	5.6689	4.99574	5.28293	5.28085	5.45192
O75531	BANF1	Barrier-to-autointegration factor	10.887	11.1044	11.3105	11.133	11.1626	12.071	11.2209	11.3874	11.6656	11.2613
Q92560	BAP1	Ubiquitin carboxyl-terminal hydrolase BAP1	3.83571	3.08367	3.57947	3.67848	3.41469	3.23002	3.6507	3.94	3.55347	4.14228
Q8IXM2	BAP18	Chromatin complexes subunit BAP18	3.61476	4.52644	4.71659	4.30773	5.04216	5.51414	4.48067	4.07739	5.419	4.49031
P80723	BASP1	Brain acid soluble protein 1	3.43611	4.94978	4.35304	4.75636	1.71651	8.57915	7.13486	7.40789	7.68766	7.65371
Q07812	BAX	Apoptosis regulator BAX	8.06244	8.02174	8.57361	8.15022	8.14498	8.39747	8.4373	8.38779	8.47574	8.46119
Q9NRL2	BAZ1A	Bromodomain adjacent to zinc finger domain protein 1A	4.11772	4.00127	4.07606	3.99505	4.75487	5.38818	5.28254	5.38542	5.36946	5.46367
Q9UIG0	BAZ1B	Tyrosine-protein kinase BAZ1B	6.5866	6.25822	6.41491	6.33415	6.15671	6.92601	7.30182	7.54134	7.61017	7.62964
Q9UIF9	BAZ2A	Bromodomain adjacent to zinc finger domain protein 2A	6.25635	6.12289	6.35606	6.14988	5.81332	6.93607	7.53433	7.54356	7.4652	7.51546
Q9BXH1	BBC3	Bcl-2-binding component 3, isoforms 1/2	2.56884	2.74644	3.23294	3.14877	1.90246	1.57939	3.07059	2.88627	3.2991	2.89308
P50895	BCAM	Basal cell adhesion molecule	3.83747	4.03078	3.95402	3.5495	3.67323	3.27211	3.73115	3.50191	4.06932	4.00205
P51572	BCAP31	B-cell receptor-associated protein 31	9.20617	8.99997	9.08699	8.97069	8.7177	8.65897	8.60927	8.44794	8.80388	8.99252
O75934	BCAS2	Pre-mRNA-splicing factor SPF27	6.35359	6.59405	6.57375	6.55962	6.56809	6.67914	6.61317	6.76434	6.80292	6.51951
O15382	BCAT2	Branched-chain-amino-acid aminotransferase, mitochondrial	5.72184	5.573	5.53795	5.84818	5.0112	4.48021	5.64049	5.82025	5.60201	5.69868
Q9P287	BCCIP	BRCA2 and CDKN1A-interacting protein	5.99416	6.20383	6.3796	6.11834	6.72719	5.84442	6.12311	6.10703	5.83765	5.58836
P12694	BCKDHA	2-oxoisovalerate dehydrogenase subunit alpha, mitochondrial	6.76587	6.96595	6.87296	6.67552	5.78269	6.09839	6.9405	7.06045	6.72815	6.86596
P21953	BCKDHB	2-oxoisovalerate dehydrogenase subunit beta, mitochondrial	4.65748	5.48924	5.81328	5.28873	4.85417	4.1913	5.47863	5.45109	5.28636	5.45571
O14874	BCKDK	[3-methyl-2-oxobutanoate dehydrogenase [lipoamide]] kinase, mitochondrial	4.73621	5.11602	4.74619	4.65566	5.16349	4.2562	4.50237	4.46874	3.4246	4.46471
O95999	BCL10	B-cell lymphoma/leukemia 10	4.71549	5.22108	5.22703	5.28428	5.70277	5.61863	5.59908	5.34126	5.42841	5.06877
Q07817	BCL2L1	Bcl-2-like protein 1	5.99873	5.48116	5.59078	5.48761	3.94884	5.26026	5.29091	5.52398	5.20254	5.5409
Q9BXK5	BCL2L13	Bcl-2-like protein 13	6.26793	5.92664	6.43686	5.62074	4.94781	5.46518	5.36434	5.75989	5.683	5.78062
Q9BQE9	BCL7B	B-cell CLL/lymphoma 7 protein family member B	5.71504	6.2741	6.18179	5.9863	6.66044	6.99252	5.94504	5.68272	6.68552	5.83466
Q8WUZ0	BCL7C	B-cell CLL/lymphoma 7 protein family member C	5.63692	5.81561	6.08442	5.62997	6.01349	5.90804	5.69012	5.55494	6.21869	5.88108
O00512	BCL9	B-cell CLL/lymphoma 9 protein	4.52546	4.69432	5.2507	4.88703	5.5983	6.54955	5.55957	5.38462	5.78525	5.29353
Q9NYF8	BCLAF1	Bcl-2-associated transcription factor 1	8.00895	8.26702	8.50701	8.43155	8.62114	8.34556	8.32563	8.55247	8.73683	8.3251
Q02338	BDH1	D-beta-hydroxybutyrate dehydrogenase, mitochondrial	4.38742	3.96995	3.74405	4.01725	2.86033	2.68291	3.314	3.81281	3.64079	3.96038
Q9BUT1	BDH2	3-hydroxybutyrate dehydrogenase type 2	2.45596	3.03713	3.98787	3.81567	3.65143	5.06573	5.89999	5.35176	5.56387	5.74568
Q5T5X7	BEND3	BEN domain-containing protein 3	3.15665	3.73506	3.93822	3.50581	3.52752	1.83286	1.95333	2.83244	3.30655	2.60074
P21810	BGN	Biglycan	3.39339	2.94091	4.51937	3.58968	4.02883	2.64703	2.03414	3.0428	2.26401	2.33471
Q8TD16	BICD1	Protein bicaudal D homolog 2	1.79311	3.71651	3.47757	3.96735	5.08855	5.01758	4.79393	5.12866	4.96862	4.96975
Q8TD16	BICD2	Protein bicaudal D homolog 2	2.95704	3.48803	4.04931	3.56901	5.48189	4.26708	4.80565	4.49399	3.31346	4.42941
P55957	BID	BH3-interacting domain death agonist	6.51576	6.74604	6.7691	6.72197	6.67118	7.38012	6.99434	6.92482	6.94032	6.883
O00499	BIN1	Myc box-dependent-interacting protein 1	6.23484	6.47995	6.47544	6.4175	6.42857	7.17588	7.39852	7.24452	7.40739	7.23774
O15392	BIRC5	Baculoviral IAP repeat-containing protein 5	3.80742	3.48624	3.07085	3.76643	3.86815	5.24905	4.89908	4.90018	5.2449	5.01559
Q9NR09	BIRC6	Baculoviral IAP repeat-containing protein 6	3.94485	4.55071	3.92774	4.08818	4.58185	3.50498	4.08212	4.32886	3.75575	4.09217
Q13867	BLMH	Bleomycin hydrolase	8.95921	8.91464	8.86026	8.95505	9.09204	8.68408	9.13206	8.8137	8.58507	8.85125
P78537	BLOC1S1	Biogenesis of lysosome-related organelles complex 1 subunit 1	4.78731	5.02828	4.56158	4.33846	4.36326	1.17964	2.2657	4.74357	4.13068	4.43409
Q6QNY1	BLOC1S2	Biogenesis of lysosome-related organelles complex 1 subunit 2	6.56727	6.87248	6.69153	6.80689	7.11954	6.85939	6.36911	6.76621	6.84016	6.09305
Q6QNY0	BLOC1S3	Biogenesis of lysosome-related organelles complex 1 subunit 3	4.39239	4.32059	4.69053	4.46776	4.04621	4.85908	4.17108	3.95689	3.06289	3.02032
Q9NUP1	BLOC1S4	Biogenesis of lysosome-related organelles complex 1 subunit 4	4.08125	3.88488	4.06262	4.25503	3.64775	1.37775	4.0353	3.8269	2.80159	2.00842
Q8TDH9	BLOC1S5	Biogenesis of lysosome-related organelles complex 1 subunit 5	4.68643	4.8149	4.99029	4.69985	5.11446	4.7761	4.72538	4.3129	4.85455	4.40856
P53004	BLVRA	Biliverdin reductase A	7.45177	7.25262	7.27759	7.25173	6.98093	6.69155	7.46586	7.34456	7.25972	7.50542
P30043	BLVRB	Flavin reductase (NADPH)	2.81507	2.47444	4.78323	3.54455	2.75023	3.31429	4.84409	5.09749	4.93562	5.36372
P35226	BMI1	Polycomb complex protein BMI-1	1.97093	1.73325	1.63893	1.29989	2.59015	2.38771	2.53881	3.76846	3.43004	2.56631
Q14692	BMS1	Ribosome biogenesis protein BMS1 homolog	4.59356	4.95435	4.25677	4.68762	4.47747	4.9813	4.76833	4.81702	4.92949	4.97375
Q12981	BNIP1	Vesicle transport protein SEC20	4.67539	3.82086	4.8824	4.11301	5.43374	5.4511	4.18336	4.85931	4.60989	5.24711
Q12982	BNIP2	BCL2/adenovirus E1B 19 kDa protein-interacting protein 2	3.82412	3.89221	3.67999	4.06239	3.21804	3.97907	4.00509	4.17781	3.33267	3.20058
Q96IK1	BOD1	Biorientation of chromosomes in cell division protein 1	3.2451	3.43815	4.20263	2.20471	4.04262	3.67229	4.42592	3.23732	4.26196	1.81529
Q8NFC6	BOD1L1	Biorientation of chromosomes in cell division protein 1-like 1	4.35587	4.91705	5.73259	5.00105	5.64424	4.89504	5.15507	5.1168	5.33627	4.94919
Q9Y3E2	BOLA1	BolA-like protein 1	4.17592	4.11314	5.40556	4.37986	5.22064	5.0345	4.34898	4.75837	4.53641	3.92358
Q9H3K6	BOLA2	BolA-like protein 2	9.06004	8.89912	8.96587	8.89968	9.20347	8.90986	8.28294	7.98819	8.42887	8.1782
Q53S33	BOLA3	BolA-like protein 3	4.7502	4.8648	5.94124	5.1217	5.28726	5.64973	3.9306	4.60183	5.02167	4.39787
Q14137	BOP1	Ribosome biogenesis protein BOP1	5.38298	5.72084	5.73892	5.82223	5.63184	4.66555	5.23246	5.36248	5.18777	5.27796
Q969J3	BORCS5	BLOC-1-related complex subunit 5	5.22497	5.9648	5.40942	5.87644	4.82803	5.49907	5.27603	5.23843	4.51271	5.13479
Q96GS4	BORCS6	BLOC-1-related complex subunit 6	3.38144	4.46066	4.64348	4.33617	3.22811	1.85199	3.8169	3.55027	4.42851	3.81137
Q96B45	BORCS7	BLOC-1-related complex subunit 7	5.40209	5.72198	6.31322	5.91836	6.22312	6.16347	5.6756	5.75926	5.68894	5.75022
P07738	BPGM	Bisphosphoglycerate mutase	5.03091	5.27021	5.13394	5.37644	4.91744	4.82375	4.80176	5.08586	3.98077	4.84418
Q86WA6	BPHL	Valacyclovir hydrolase	4.61213	4.36947	4.97567	4.35688	3.7519	2.36781	4.46657	4.24093	4.4724	4.95069
O95861	BPNT1	3'(2'),5'-bisphosphate nucleotidase 1	6.66976	6.39762	6.24968	6.54004	6.417	5.957	6.39042	6.14101	5.82522	6.23237
Q9NX62	BPNT2	Golgi-resident adenosine 3',5'-bisphosphate 3'-phosphatase	5.93378	5.33311	5.20012	5.45343	5.08203	3.12072	4.39719	4.83932	4.52015	5.01813
Q12830	BPTF	Nucleosome-remodeling factor subunit BPTF	4.43429	4.41407	4.31739	4.42297	4.00077	3.8292	4.62608	4.79342	4.45986	4.47947
Q7Z569	BRAP	BRCA1-associated protein	4.27448	4.27466	4.14541	4.41199	4.45506	2.94929	4.13558	4.3145	4.37889	4.09309
Q6PJG6	BRAT1	BRCA1-associated ATM activator 1	3.60088	2.41909	3.021	2.31859	3.57423	2.16698	2.88108	3.00065	3.30058	3.47065
P46736	BRCC3	Lys-63-specific deubiquitinase BRCC36	4.9086	5.25761	5.32309	5.02774	5.4125	3.95071	4.92849	4.99658	4.16491	4.57955
O95696	BRD1	Bromodomain-containing protein 1	3.56496	3.68749	3.9076	3.72966	3.2435	2.67926	4.20502	4.65144	4.04098	4.50851
P25440	BRD2	Bromodomain-containing protein 2	4.90607	4.30513	4.88103	4.55815	4.20111	4.71287	4.85842	5.16406	4.70748	4.98948
Q15059	BRD3	Bromodomain-containing protein 3	5.27939	5.55254	5.61451	5.25586	5.10114	6.11521	6.19827	6.58173	6.31054	6.48703
O60885	BRD4	Bromodomain-containing protein 4	5.49057	5.87326	5.99643	5.68284	5.40318	5.54242	6.19419	6.27503	6.48759	6.1389
Q9NPI1	BRD7	Bromodomain-containing protein 7	4.34057	4.24038	5.22707	4.66199	5.20981	5.6119	5.19122	5.09209	5.2693	5.06763
Q9H0E9	BRD8	Bromodomain-containing protein 8	5.24735	5.57356	5.73987	5.60736	5.89247	5.9	5.88953	6.00813	5.87137	5.5957
Q9H8M2	BRD9	Bromodomain-containing protein 9	4.41898	3.63501	3.77265	3.71632	4.21476	2.63054	3.69391	4.10727	2.36515	3.64848
Q8WY22	BRI3BP	BRI3-binding protein	6.43812	6.02107	5.99926	5.96347	5.59939	5.09447	6.36261	6.53324	6.20621	6.49334
Q8TDN6	BRIX1	Ribosome biogenesis protein BRX1 homolog	6.00719	5.18823	5.75908	5.74688	5.1382	3.96764	4.91196	5.21583	4.70955	5.3715
Q8WUW1	BRK1	Protein BRICK1	5.19552	5.59889	5.94827	5.91904	6.20623	5.80847	5.7308	5.99128	5.77885	5.41385
Q5PSV4	BRMS1L	Breast cancer metastasis-suppressor 1-like protein	3.75501	3.50442	4.3006	3.96666	4.17022	2.14327	4.21184	4.55536	4.2499	4.06987
P55201	BRPF1	Peregrin	2.75471	3.37927	3.24239	3.3754	3.23502	3.562	3.7142	3.55816	2.82263	3.9422
Q8IWQ3	BRSK2	Serine/threonine-protein kinase BRSK2	2.27385	3.1702	-0.710284	2.43696	1.92057	2.437	3.31746	3.29583	2.16147	3.54458
Q96G97	BSCL2	Seipin	3.26245	3.24303	3.17335	3.35959	3.43361	1.61235	2.61582	2.47724	2.02992	2.59329
Q9NW68	BSDC1	BSD domain-containing protein 1	4.6218	4.90467	4.34834	5.06375	5.5396	5.22485	4.82176	4.54131	4.93411	4.56106
P35613	BSG	Basigin	8.21755	8.32808	8.34375	8.42702	8.50364	8.16858	8.78924	8.86728	8.49665	8.62165
O14981	BTAF1	TATA-binding protein-associated factor 172	4.43369	4.52837	4.26973	4.35214	4.29913	4.27122	4.56321	4.46176	4.06227	4.56971
P20290	BTF3	Transcription factor BTF3	7.96528	8.23349	8.36766	8.42767	9.52674	9.08549	8.28127	7.86871	8.61631	8.23014
Q96K17	BTF3L4	Transcription factor BTF3 homolog 4	8.55521	8.99932	9.47621	9.03872	9.14832	9.29481	8.84345	8.82768	9.30678	8.64523
O43684	BUB3	Mitotic checkpoint protein BUB3	7.28152	7.51424	7.26897	7.53166	7.44168	6.83566	7.62867	7.55187	7.2949	7.58597
Q9BRD0	BUD13	BUD13 homolog	4.67428	5.18424	5.17623	4.34333	5.4016	5.52859	5.26348	5.17112	5.56309	5.26052
O43709	BUD23	Probable 18S rRNA (guanine-N(7))-methyltransferase	4.28925	3.85846	3.81657	4.02021	4.10576	1.26507	2.97998	2.98073	3.55426	4.14239
P41223	BUD31	Protein BUD31 homolog	7.04549	7.01288	6.6205	6.93047	6.45861	6.09393	6.80532	6.92238	6.8277	6.88135
Q13895	BYSL	Bystin	6.17688	6.01748	6.03203	5.76572	5.8946	5.39365	6.13691	5.90485	6.00657	6.35028
Q7L1Q6	BZW1	Basic leucine zipper and W2 domain-containing protein 1	7.04814	7.19454	6.97246	7.1771	7.57753	7.16914	7.40127	7.22211	6.94896	7.45832
Q9Y6E2	BZW2	Basic leucine zipper and W2 domain-containing protein 2	6.23908	6.42153	6.22699	6.32146	6.70199	6.82819	7.38787	7.06527	6.90953	7.27716
Q9H0W9	C11orf54	Ester hydrolase C11orf54	7.3588	7.54231	7.50225	7.43825	7.07787	6.74749	7.46077	7.20171	6.89524	6.96336
Q9H3H3	C11orf68	UPF0696 protein C11orf68	4.49517	4.96515	5.18729	4.9143	3.99307	4.87683	4.61384	4.52681	4.15832	4.4094
E9PRG8	C11orf98	Uncharacterized protein C11orf98	6.66218	6.57943	6.76628	6.32559	6.33251	7.58499	6.40663	5.57268	6.57262	6.36784
Q8N5I9	C12orf45	Uncharacterized protein C12orf45	4.03185	4.52843	4.07051	4.08631	5.68068	4.21622	3.85565	3.81734	4.0464	4.4661
Q99622	C12orf57	Protein C10	7.07948	7.10334	7.43927	7.27917	7.72567	7.74415	6.76673	6.9429	6.8083	6.5583
Q69YU5	C12orf73	Uncharacterized protein C12orf73	2.25747	2.31558	4.86011	4.40717	5.29796	3.18905	4.50766	4.52839	3.78314	4.60709
Q8WUR7	C15orf40	UPF0235 protein C15orf40	3.1314	4.86551	5.44091	4.71978	5.73698	3.73255	4.72929	4.37021	4.17785	4.66227
Q9HAS0	C17orf75	Protein Njmu-R1	4.38221	4.40771	3.86017	4.10945	3.67317	1.14559	3.95367	3.84214	2.43739	3.89879
Q9BSJ5	C17orf80	Uncharacterized protein C17orf80	3.88404	3.84161	4.51686	4.79241	4.21665	4.80442	4.79471	4.55771	5.10688	4.44167
Q96B23	C18orf25	Uncharacterized protein C18orf25	5.48792	5.48778	6.03248	5.71312	6.52666	6.22226	6.31348	5.81764	6.35574	6.06496
Q9UFG5	C19orf25	UPF0449 protein C19orf25	4.78521	5.16078	5.60196	5.39576	6.27112	5.93527	5.20178	4.87932	5.84525	5.1909
Q8N9M1	C19orf47	Uncharacterized protein C19orf47	1.93599	0.780327	1.84148	1.71512	0.601925	1.06681	2.47304	1.07687	2.22395	2.359
Q6ZSJ8	C1orf122	Uncharacterized protein C1orf122	5.78655	6.12716	6.28611	6.08763	6.20405	6.96161	5.93926	5.68208	6.14176	5.56527
Q8NDD1	C1orf131	Uncharacterized protein C1orf131	3.59998	1.95211	3.97538	3.57667	3.88408	1.53337	3.66735	2.24566	3.27592	3.35519
Q8IYL3	C1orf174	UPF0688 protein C1orf174	1.98091	-1.03845	0.759863	1.70283	2.29825	3.27475	1.89123	0.392702	2.05001	1.17434
Q9H425	C1orf198	Uncharacterized protein C1orf198	4.18082	4.40237	4.65595	4.22496	5.17115	5.38268	4.61951	4.25508	5.12242	4.62584
Q9BV19	C1orf50	Uncharacterized protein C1orf50	2.9452	3.73132	4.46488	3.22335	4.01261	3.99948	4.10568	2.16583	3.63467	3.21557
Q8N6N3	C1orf52	UPF0690 protein C1orf52	3.37194	4.10415	4.31441	3.73327	3.80299	5.93305	4.76729	4.329	4.92755	4.14013
Q07021	C1QBP	Complement component 1 Q subcomponent-binding protein, mitochondrial	12.0871	12.3765	12.9418	12.5234	13.1642	12.6213	12.1407	12.1796	12.5649	11.7983
Q9GZN8	C20orf27	UPF0687 protein C20orf27	5.90525	6.48379	5.58583	6.46419	6.93549	6.56348	7.20803	6.62123	6.58471	7.04383
Q9BVC5	C2orf49	Ashwin	5.72698	5.79557	5.60818	5.69527	6.25152	5.19331	5.2959	5.20018	5.84554	5.40573
P01024	C3	Complement C3	4.2272	3.24867	1.70648	3.62142	1.75824	2.13802	4.07241	4.56084	4.93517	4.33855
P0C0L4	C4A	Complement C4-A	4.61627	4.44019	2.63875	4.4768	4.13396	2.82251	3.62996	4.14774	4.54656	5.05208
Q49AR2	C5orf22	UPF0489 protein C5orf22	5.54521	5.99512	5.63624	5.77006	5.87391	5.69912	5.21867	4.45756	5.24504	5.00278
Q7Z6I8	C5orf24	UPF0461 protein C5orf24	4.979	5.19625	6.31682	5.49491	6.13464	5.27502	4.70181	4.8101	5.63161	4.7623
A6NDU8	C5orf51	UPF0600 protein C5orf51	5.24445	5.49971	5.16869	5.42993	5.23702	5.19815	5.01126	5.0834	4.56007	4.646
Q9BRJ6	C7orf50	Uncharacterized protein C7orf50	6.08878	6.89915	6.71912	6.65502	6.22767	7.21403	6.51507	6.18737	6.98527	6.61006
Q9H7E9	C8orf33	UPF0488 protein C8orf33	5.88552	6.09362	5.99271	5.89098	6.08781	4.86898	5.284	5.39809	4.78039	5.32524
Q6P1X6	C8orf82	UPF0598 protein C8orf82	4.92587	5.52568	5.26468	4.91834	4.60593	3.31474	3.91117	4.92432	5.02573	4.54287
Q8IXQ3	C9orf40	Uncharacterized protein C9orf40	3.80507	4.49856	4.90725	4.6635	4.92193	5.91052	5.05552	5.5128	5.84542	5.257
Q5T6V5	C9orf64	Queuosine salvage protein	6.99348	6.79722	6.75491	6.88058	6.49863	5.94667	6.45847	6.66102	6.12465	6.87895
Q9NZ63	C9orf78	Telomere length and silencing protein 1 homolog	5.47609	5.91443	6.5381	6.06541	7.28968	7.40221	6.40649	6.12776	6.46015	6.55459
P22748	CA4	Carbonic anhydrase 4	6.0445	5.78822	5.97332	5.27999	3.68739	4.91069	5.48419	5.25506	4.33254	4.59889
Q9H8G2	CAAP1	Caspase activity and apoptosis inhibitor 1	5.7132	6.15466	6.88944	6.25736	6.325	6.7777	6.48835	6.59525	6.72697	6.24049
Q9Y376	CAB39	Calcium-binding protein 39	5.87723	5.9363	5.53899	5.88373	5.05549	4.82839	5.62821	5.44194	5.20669	5.42077
Q9NY47	CACNA2D2	Voltage-dependent calcium channel subunit alpha-2/delta-2	4.61746	5.03895	4.52151	4.56157	3.88659	2.728	4.13146	4.77471	4.6186	4.99602
Q9HB71	CACYBP	Calcyclin-binding protein	8.90468	8.97085	8.84375	8.93265	9.11713	8.30481	8.76781	8.71119	8.46897	8.77741
P27708	CAD	CAD protein	8.1833	8.30166	8.18858	8.38885	8.69063	7.72899	8.18807	8.01772	7.64403	8.02326
Q9BY67	CADM1	Cell adhesion molecule 1	6.60382	6.84431	6.46526	6.90417	7.05345	6.84051	6.4236	6.64799	6.17919	6.10591
Q9ULU8	CADPS	Calcium-dependent secretion activator 1	7.32567	7.52063	7.19555	7.37547	6.73971	5.99843	6.25918	6.19693	5.76616	6.1187
P05937	CALB2	Calretinin	4.91934	3.21327	3.8657	2.67689	2.59577	5.57971	6.00875	6.15968	5.77469	5.48256
Q13137	CALCOCO2	Calcium-binding and coiled-coil domain-containing protein 2	3.70369	4.23089	2.87734	3.89918	3.16952	2.7415	3.45485	3.10822	4.78994	3.93959
Q05682	CALD1	Caldesmon	5.15642	5.99209	6.5815	6.27434	6.4432	7.14571	6.81472	6.5988	6.98365	6.75573
P0DP25	CALM1	Calmodulin-1	12.2862	12.4347	12.978	12.3783	13.1074	13.5988	12.437	12.4343	12.8338	12.4378
P27797	CALR	Calreticulin	10.9153	10.8382	11.2865	11.3663	11.5409	10.9645	10.959	11.0382	11.0163	10.8238
O43852	CALU	Calumenin	9.62898	9.44671	10.5241	10.0939	10.0087	10.2259	9.42988	9.45138	10.1183	9.78283
Q14012	CAMK1	Calcium/calmodulin-dependent protein kinase type 1	4.39146	3.80144	3.70856	3.86448	3.8895	3.07156	4.14443	3.85986	3.49451	4.04152
Q13554	CAMK2B	Calcium/calmodulin-dependent protein kinase type II subunit beta	3.40269	0.438634	3.36986	1.89787	3.41334	4.45824	3.91415	5.08898	2.80524	4.78806
Q13557	CAMK2D	Calcium/calmodulin-dependent protein kinase type II subunit delta	4.11118	4.04746	3.55919	4.14866	3.25039	5.91832	6.15204	6.17472	6.23617	6.5151
Q13555	CAMK2G	Calcium/calmodulin-dependent protein kinase type II subunit gamma	4.47647	4.56608	4.20856	4.58616	3.50716	5.35091	5.35457	5.69403	5.56695	5.6187
Q7Z624	CAMKMT	Calmodulin-lysine N-methyltransferase	3.53794	4.21804	3.70389	3.94382	3.51128	2.74648	2.15745	3.60573	1.97956	1.62592
P49069	CAMLG	Calcium signal-modulating cyclophilin ligand	4.81216	4.87666	4.46781	4.64951	4.32379	4.5242	4.03581	3.71628	4.46427	4.25922
Q5T5Y3	CAMSAP1	Calmodulin-regulated spectrin-associated protein 1	3.58871	4.15799	3.79291	4.30915	4.05106	5.33127	4.85252	4.58835	4.8192	4.5829
Q08AD1	CAMSAP2	Calmodulin-regulated spectrin-associated protein 2	4.28521	4.35129	4.27942	4.25205	4.48691	5.3876	5.15049	4.61159	4.98065	5.15483
Q86VP6	CAND1	Cullin-associated NEDD8-dissociated protein 1	8.72276	8.54471	8.54598	8.66988	8.61288	8.26616	8.99649	8.79566	8.57701	9.03367
O75155	CAND2	Cullin-associated NEDD8-dissociated protein 2	3.55655	2.05435	1.55495	3.07173	2.19153	2.65073	3.65022	4.00798	3.81729	3.83847
P27824	CANX	Calnexin	10.8239	10.7518	10.7759	10.9368	10.2585	9.23158	9.11229	9.59785	9.53578	9.33668
Q01518	CAP1	Adenylyl cyclase-associated protein 1	8.80781	8.78068	8.50449	8.62041	8.93651	7.98344	8.39692	8.24538	7.87869	8.21308
P07384	CAPN1	Calpain-1 catalytic subunit	6.32669	5.96483	5.95992	6.0964	5.86819	5.04846	5.77053	5.61751	5.08711	5.97895
P17655	CAPN2	Calpain-2 catalytic subunit	4.47721	4.32714	4.02526	3.83073	3.19788	4.01595	3.68491	3.33979	3.43599	3.46669
Q9Y6W3	CAPN7	Calpain-7	3.61539	4.37439	3.06165	3.99142	3.18043	3.91427	4.8286	4.54425	3.84052	4.39573
P04632	CAPNS1	Calpain small subunit 1	6.3925	6.25115	6.16915	6.52676	6.09913	5.20364	6.12369	6.05513	5.49591	5.76329
Q14444	CAPRIN1	Caprin-1	8.16538	8.42919	8.76139	8.63674	9.82363	9.5838	8.6472	8.42321	8.78101	8.58115
P52907	CAPZA1	F-actin-capping protein subunit alpha-1	8.09304	8.16488	7.76707	8.17473	8.17203	7.63786	7.93577	7.90456	7.47461	7.84094
P47755	CAPZA2	F-actin-capping protein subunit alpha-2	6.96106	6.82082	6.48648	6.72763	7.02689	6.29391	6.52658	6.47331	6.21182	6.35414
P47756	CAPZB	F-actin-capping protein subunit beta	8.63297	8.66494	8.33256	8.54766	8.78221	8.47627	8.27734	8.11402	7.8948	8.25555
Q9H257	CARD9	Caspase recruitment domain-containing protein 9	3.60509	3.76372	3.58698	3.82037	3.25325	1.93016	3.62452	3.90199	-0.195354	3.73012
Q9Y2V2	CARHSP1	Calcium-regulated heat-stable protein 1	8.00137	7.80896	8.35275	8.09097	8.60951	9.27793	8.13194	8.29888	8.61817	8.36247
Q86X55	CARM1	Histone-arginine methyltransferase CARM1	5.12413	5.27078	4.71199	5.10822	5.14119	5.30111	5.98267	6.02864	5.55458	5.96856
Q6F5E8	CARMIL2	Capping protein, Arp2/3 and myosin-I linker protein 2	4.9852	5.19697	5.13917	5.06223	5.15642	6.09806	5.04213	4.63117	4.91345	4.53616
P49589	CARS1	Cysteine--tRNA ligase, cytoplasmic	7.63276	7.83086	7.54534	7.62275	6.30899	6.1702	7.47	7.58893	7.33171	7.47577
Q9HA77	CARS2	Probable cysteine--tRNA ligase, mitochondrial	5.85422	5.99684	6.01545	6.03074	5.20994	5.49299	5.68862	5.99696	6.12272	5.94881
O15234	CASC3	Protein CASC3	3.8844	4.09543	4.01427	3.89888	4.1646	4.25294	3.5027	3.37379	3.9889	3.60096
O14936	CASK	Peripheral plasma membrane protein CASK	4.69089	4.63767	5.40416	4.98303	4.42157	4.21478	4.43608	4.11188	4.28536	4.74094
Q8WXD9	CASKIN2	Caskin-2	4.03901	3.87296	3.50862	3.56863	3.40714	1.14832	3.47055	3.22065	2.08914	2.21952
P42574	CASP3	Caspase-3	5.27771	6.32887	6.50638	6.7087	5.99925	6.58695	6.84932	6.71776	6.65496	6.84825
P55212	CASP6	Caspase-6	4.83093	5.69595	5.42225	5.88685	5.63684	5.66959	6.78283	6.83678	6.56185	6.86938
P55210	CASP7	Caspase-7	5.11359	5.24252	5.28041	5.12506	5.44714	3.42121	4.37568	4.54023	1.63793	3.77101
P20810	CAST	Calpastatin	6.50236	6.97967	8.13569	7.21265	7.92094	8.32897	7.29243	7.18116	7.89603	7.19313
Q86V15	CASZ1	Zinc finger protein castor homolog 1	2.43788	2.62042	2.33642	2.66403	1.55732	4.3791	4.45878	4.15048	4.53352	4.11723
P04040	CAT	Catalase	6.27013	6.13766	5.25763	5.93344	6.83536	3.60548	4.48509	4.41407	4.65418	4.6504
Q13951	CBFB	Core-binding factor subunit beta	5.97806	6.12499	5.85508	6.084	6.45282	6.67962	6.53219	6.55909	6.44423	6.36524
P22681	CBL	E3 ubiquitin-protein ligase CBL	4.52216	4.54312	4.44822	4.52825	4.98763	4.3531	4.74903	4.56871	4.28732	4.35127
Q75N03	CBLL1	E3 ubiquitin-protein ligase Hakai	4.36551	4.14039	4.70677	4.4612	4.57254	4.64378	4.61116	4.87	4.36021	4.75299
P16152	CBR1	Carbonyl reductase [NADPH] 1	6.90999	6.64383	6.67549	6.47902	6.41032	6.92679	7.07023	7.13286	6.9393	7.0822
O75828	CBR3	Carbonyl reductase [NADPH] 3	3.70646	5.0577	4.38331	4.76973	5.64661	5.08179	5.31025	5.68527	5.40903	5.47478
Q8N4T8	CBR4	Carbonyl reductase family member 4	2.93647	3.95493	4.45412	4.40654	3.27746	2.57746	4.17895	4.40947	4.03579	3.97877
P35520	CBS	Cystathionine beta-synthase-like protein	7.2417	7.25727	7.20943	7.26847	6.78305	4.74155	5.82862	6.17437	6.05601	5.83266
Q5JTY5	CBWD1	COBW domain-containing protein 2	5.21037	5.42879	4.96584	5.49957	5.93113	3.89538	5.15202	4.73187	4.53138	4.96242
P83916	CBX1	Chromobox protein homolog 1	7.75277	7.86145	8.08141	7.87736	7.632	8.60335	8.38531	8.45182	9.08899	8.82354
Q13185	CBX3	Chromobox protein homolog 3	9.00344	9.15433	9.48819	9.22136	9.92179	10.5748	9.67524	9.62865	9.94353	9.61789
O00257	CBX4	E3 SUMO-protein ligase CBX4	3.65779	3.66208	3.73339	3.41315	2.29349	2.76442	3.6081	3.6205	4.26985	4.49761
P45973	CBX5	Chromobox protein homolog 5	7.2533	7.91677	8.09011	8.5289	7.53138	9.29655	8.97464	9.28427	9.3506	8.85912
Q9HC52	CBX8	Chromobox protein homolog 8	4.66924	4.35907	4.84438	4.63863	4.25966	5.44007	5.39153	5.83116	6.19783	6.06919
Q6P1N0	CC2D1A	Coiled-coil and C2 domain-containing protein 1A	4.90386	4.51686	4.43238	4.74044	4.38285	4.55441	4.59237	4.59143	4.5008	4.54489
Q8IX12	CCAR1	Cell division cycle and apoptosis regulator protein 1	7.13036	7.10679	7.18002	7.09182	6.58501	6.8417	7.24069	7.23991	7.16547	7.2119
Q8N163	CCAR2	Cell cycle and apoptosis regulator protein 2	8.60603	8.73175	8.7316	8.68329	8.52866	8.1828	8.60836	8.6402	8.47764	8.62538
Q8TBZ0	CCDC110	Coiled-coil domain-containing protein 110	2.90495	2.5613	4.27644	3.83386	3.7933	4.59415	4.11258	4.21067	4.46087	3.72223
Q8IWD4	CCDC117	Coiled-coil domain-containing protein 117	4.34131	4.76026	5.88726	5.11691	5.49984	6.56797	6.29832	6.12668	6.38926	5.74893
Q8WUD4	CCDC12	Coiled-coil domain-containing protein 12	6.28401	6.50637	6.93685	6.62934	7.20963	8.38212	6.83649	6.76567	7.27266	6.54619
Q96CT7	CCDC124	Coiled-coil domain-containing protein 124	7.29176	7.47546	8.20131	7.52702	9.05704	9.06691	7.67479	7.13482	7.74281	7.48419
Q9H6E4	CCDC134	Coiled-coil domain-containing protein 134	6.46103	5.99593	6.10791	6.23904	6.35934	5.85241	6.29765	6.3323	5.78417	6.17087
Q6PK04	CCDC137	Coiled-coil domain-containing protein 137	4.85435	5.06645	4.87407	5.2456	4.63642	6.15744	5.42174	4.79905	5.04748	5.42491
Q6PII3	CCDC174	Coiled-coil domain-containing protein 174	3.31336	3.80217	4.53442	3.99611	4.31002	5.09449	3.21181	3.78046	4.62281	4.19118
O60826	CCDC22	Coiled-coil domain-containing protein 22	4.50797	4.46349	4.41288	4.12717	4.35745	4.01776	3.86268	4.00336	4.35069	4.1638
Q86WR0	CCDC25	Coiled-coil domain-containing protein 25	4.58832	4.52287	4.32387	4.57927	4.64874	4.22405	4.71733	3.9714	4.63597	4.04299
Q9BV29	CCDC32	Coiled-coil domain-containing protein 32	2.43452	2.76723	3.80977	2.67758	4.95585	5.49417	3.51455	3.39031	3.23531	2.8454
Q96MW1	CCDC43	Coiled-coil domain-containing protein 43	6.68091	6.92497	7.30036	6.96356	7.27217	6.92472	6.16585	6.24555	6.47785	6.09395
Q96A33	CCDC47	Coiled-coil domain-containing protein 47	6.71425	6.81039	6.48452	6.72898	5.92703	5.8837	6.47288	6.76915	6.52858	6.57679
Q8IVM0	CCDC50	Coiled-coil domain-containing protein 50	4.15265	4.20448	4.78628	4.44437	5.41421	7.10047	5.80442	5.16959	5.63584	5.7495
Q96ER9	CCDC51	Mitochondrial potassium channel	5.79635	5.64843	5.76818	5.51638	5.09267	4.56385	5.06461	5.3217	5.17282	4.66872
Q4VC31	CCDC58	Coiled-coil domain-containing protein 58	6.75505	6.76127	7.13044	6.72469	6.60471	6.17742	6.31343	6.20732	6.1998	6.09246
Q9P031	CCDC59	Thyroid transcription factor 1-associated protein 26	4.53948	5.11974	4.83615	4.6788	3.87982	4.94301	4.6183	4.33016	5.02375	4.39849
Q16204	CCDC6	Coiled-coil domain-containing protein 6	7.05653	7.0015	7.29939	7.06025	7.57018	7.7687	6.90786	6.73715	6.67343	6.71467
A6NKD9	CCDC85C	Coiled-coil domain-containing protein 85C	4.50904	4.59606	5.33357	4.918	5.09492	6.25348	5.83762	5.70599	5.53615	5.65212
Q9H6F5	CCDC86	Coiled-coil domain-containing protein 86	3.63844	3.34246	3.72369	2.71576	1.82598	3.50557	2.2246	2.86613	3.36685	2.0181
Q3V6T2	CCDC88A	Girdin	3.7448	3.79952	3.09859	3.7621	3.41206	3.38807	4.2865	3.70949	2.84751	3.67928
Q9P219	CCDC88C	Protein Daple	4.99543	5.00488	4.99713	4.80872	5.40446	5.77518	5.44173	4.95455	5.34995	5.18774
Q9Y3X0	CCDC9	Coiled-coil domain-containing protein 9	6.5876	6.80409	7.44166	6.6827	7.32559	7.86251	6.89686	6.80017	7.51727	6.9081
Q9GZT6	CCDC90B	Coiled-coil domain-containing protein 90B, mitochondrial	5.33956	5.64584	5.51397	5.7404	4.67665	4.33931	4.92848	5.46618	5.24734	4.77466
Q7Z6B0	CCDC91	Coiled-coil domain-containing protein 91	3.72829	3.9574	4.66415	3.50425	4.49369	4.74938	4.80863	4.75246	4.41324	4.75795
Q567U6	CCDC93	Coiled-coil domain-containing protein 93	4.55827	4.43596	4.28242	4.41212	3.88706	3.6605	3.90116	3.94359	3.6008	3.76183
Q96F63	CCDC97	Coiled-coil domain-containing protein 97	4.88501	5.84944	6.08548	5.60284	6.05098	5.72173	5.25368	5.59899	5.50474	5.00232
P20248	CCNA2	Cyclin-A2	2.74908	2.91515	3.61262	2.05259	3.13126	3.84816	3.60266	3.72147	3.32621	4.24135
P14635	CCNB1	G2/mitotic-specific cyclin-B1	4.33746	3.62438	3.35927	4.44721	4.3638	4.38056	4.26127	3.8112	4.96438	5.32063
O75909	CCNK	Cyclin-K	5.22788	5.36866	4.91916	5.53175	5.24674	5.42744	5.86758	5.50556	5.34958	5.69901
P78371	CCT2	T-complex protein 1 subunit beta	9.15831	9.27111	9.099	9.09009	9.48031	8.84522	9.26954	8.99502	8.9002	9.03027
P49368	CCT3	T-complex protein 1 subunit gamma	9.85783	9.94163	9.8379	9.79272	10.1775	9.70227	9.77994	9.6336	9.53445	9.69105
P50991	CCT4	T-complex protein 1 subunit delta	9.24654	9.2855	9.30232	9.29764	9.60358	8.81617	9.24924	9.09368	8.95676	9.22128
P48643	CCT5	T-complex protein 1 subunit epsilon	9.17708	9.22878	9.09039	9.15569	9.57895	8.94574	9.17658	8.93526	8.80355	9.05565
P40227	CCT6A	T-complex protein 1 subunit zeta	9.41107	9.38212	9.29582	9.28085	9.71101	9.08278	9.21634	9.03677	9.0418	9.22476
Q99832	CCT7	T-complex protein 1 subunit eta	8.99597	8.86248	8.83054	8.88028	9.27611	8.70858	8.92208	8.62492	8.6056	8.85852
P50990	CCT8	T-complex protein 1 subunit theta	10.174	10.2147	10.1052	10.1509	10.6101	9.74277	10.0615	9.90851	9.70203	10.014
Q5ZPR3	CD276	CD276 antigen	6.7195	7.42853	6.96524	7.42104	6.82861	5.57894	7.00943	6.84652	6.44367	6.5936
Q9Y5K6	CD2AP	CD2-associated protein	5.08766	5.49763	5.77771	5.49305	6.41522	5.48006	5.25997	4.7115	5.29448	5.19286
O95400	CD2BP2	CD2 antigen cytoplasmic tail-binding protein 2	6.59702	6.74818	7.32656	6.96484	7.6697	7.54303	7.0245	6.93013	7.24196	6.74281
Q9NPF0	CD320	CD320 antigen	5.80971	5.98243	5.84241	6.04489	7.02753	6.6455	5.91598	5.90113	6.45387	5.84197
P15529	CD46	Membrane cofactor protein	5.90933	5.48056	5.02839	5.74387	4.6956	4.45837	4.96958	5.1091	4.94016	5.40113
Q08722	CD47	Leukocyte surface antigen CD47	4.85223	5.5244	4.34718	5.26973	4.75316	5.61313	6.00621	6.7083	6.04178	6.14414
P19256	CD58	Lymphocyte function-associated antigen 3	2.45925	3.66336	3.95029	3.63398	3.67948	1.32815	2.74128	1.89553	3.50932	1.43276
P13987	CD59	CD59 glycoprotein	5.29848	4.19219	4.71866	4.86485	4.65183	3.46073	4.08746	4.11804	4.06032	3.73955
P08962	CD63	CD63 antigen	8.0467	7.65102	7.01006	8.16923	7.65843	5.2933	6.56583	6.01927	6.14463	6.66613
P32970	CD70	CD70 antigen	5.11626	4.51666	4.49548	4.5006	3.25016	3.35757	3.82885	4.33039	4.00836	4.06563
P60033	CD81	CD81 antigen	5.3336	5.00393	4.87856	4.79082	4.57276	3.89286	4.83584	4.5643	4.91388	4.80502
P14209	CD99	CD99 antigen	4.73919	4.81149	4.99325	4.27505	5.92898	6.06978	5.17062	4.81176	5.12698	4.81639
Q8TCZ2	CD99L2	CD99 antigen-like protein 2	3.06059	3.52165	3.89148	3.70393	2.87314	4.94695	4.15205	3.84922	4.45902	3.38495
O75794	CDC123	Cell division cycle protein 123 homolog	4.03969	2.94085	2.29413	4.43087	4.58825	3.04111	5.06592	4.78877	4.93142	3.20281
Q13042	CDC16	Cell division cycle protein 16 homolog	4.69654	4.70227	4.86263	5.23254	4.71662	4.94518	5.18748	5.51087	4.8473	5.33138
Q9UJX2	CDC23	Cell division cycle protein 23 homolog	3.47743	3.51027	4.08374	4.15182	3.56426	1.553	3.78326	4.15699	2.4981	4.26415
Q8NHZ8	CDC26	Anaphase-promoting complex subunit CDC26	5.17241	5.2711	6.15642	5.24045	6.04881	7.56034	5.87302	5.82265	6.28807	5.7079
P30260	CDC27	Cell division cycle protein 27 homolog	3.99539	4.26325	4.13772	4.02064	4.31871	4.73684	4.87051	4.35883	4.98446	4.62076
P49427	CDC34	Ubiquitin-conjugating enzyme E2 R1	5.83522	5.84225	5.78556	6.47311	6.29662	5.60654	6.28171	6.50014	6.2005	6.34727
Q16543	CDC37	Hsp90 co-chaperone Cdc37	8.31634	8.39367	8.36096	8.43239	8.5946	8.39776	8.05613	7.77496	8.0764	7.89584
O60508	CDC40	Pre-mRNA-processing factor 17	3.62334	4.33511	4.2815	4.1075	4.13849	3.61301	4.74941	4.24193	5.05817	4.90083
P60953	CDC42	Cell division control protein 42 homolog	6.97853	6.6521	6.50858	6.59401	6.75936	6.63629	6.53107	6.58668	6.51108	6.87464
Q9Y5S2	CDC42BPA	Serine/threonine-protein kinase MRCK alpha	4.12902	4.21749	3.48891	3.58013	3.96228	2.21483	4.21209	3.83234	2.78678	4.05895
Q9Y5S2	CDC42BPB	Serine/threonine-protein kinase MRCK beta	4.65764	4.71309	4.48784	4.54206	4.28044	3.846	4.05741	4.10583	4.05179	4.16713
Q9UKI2	CDC42EP3	Cdc42 effector protein 3	3.20149	3.27775	4.15328	4.05931	3.97259	3.26965	3.66971	2.52267	3.84829	1.65538
Q9H3Q1	CDC42EP4	Cdc42 effector protein 4	5.90022	5.57853	6.0263	5.30983	6.59981	7.77491	7.23019	6.66091	7.38451	6.92127
O75419	CDC45	Cell division control protein 45 homolog	2.58532	3.45415	3.20065	2.43197	3.32779	1.2606	3.19055	3.68607	3.12616	3.83661
Q99459	CDC5L	Cell division cycle 5-like protein	6.97304	7.22644	7.34671	7.15844	6.96615	7.57639	7.63342	7.6104	7.70645	7.60392
Q6P1J9	CDC73	Parafibromin	5.01436	4.77392	4.70562	4.78519	5.07051	4.54216	5.08602	4.99949	5.10849	5.181
Q99618	CDCA3	Cell division cycle-associated protein 3	3.82847	4.4057	4.43432	3.58036	4.92031	6.06944	4.88802	4.58771	4.51048	3.76116
Q96FF9	CDCA5	Sororin	3.8329	4.5658	4.76741	4.36699	5.21321	5.3154	4.62708	4.82105	5.56057	4.86642
Q53HL2	CDCA8	Borealin	5.57312	5.25815	5.04881	5.29615	5.35789	6.3607	6.32239	6.40136	6.48652	5.94949
P19022	CDH2	Cadherin-2	4.03013	4.55433	4.48982	4.18332	4.37528	6.76364	6.45393	6.21709	6.36983	6.14484
O14735	CDIPT	CDP-diacylglycerol--inositol 3-phosphatidyltransferase	5.65733	5.56422	5.98534	6.11136	5.17386	4.82046	4.72891	5.5985	5.05067	5.92889
P06493	CDK1	Cyclin-dependent kinase 1	6.90025	6.71121	6.54188	6.89359	7.08323	7.24977	7.78963	7.8648	7.63307	8.13503
Q9UQ88	CDK11B	Cyclin-dependent kinase 11B	6.98745	7.03066	6.73386	6.93233	6.06706	6.17127	7.00101	7.16342	6.75976	6.77309
Q9NYV4	CDK12	Cyclin-dependent kinase 12	4.71247	4.79859	4.86382	5.01117	4.76531	5.80278	5.13285	4.71508	5.03608	4.87131
Q00536	CDK16	Cyclin-dependent kinase 16	4.50105	3.96533	2.79027	2.96513	3.01381	2.24269	3.46552	3.4299	2.61654	3.91372
P24941	CDK2	Cyclin-dependent kinase 2	5.27211	4.83687	5.1587	5.42282	5.32494	4.92133	5.53396	5.5483	4.77798	5.65016
O14519	CDK2AP1	Cyclin-dependent kinase 2-associated protein 1	5.82153	5.42174	4.82959	5.4267	5.59075	6.28612	6.07372	6.19733	6.39756	6.78305
P11802	CDK4	Cyclin-dependent kinase 4	5.71928	5.38672	5.59264	5.70789	5.96725	5.3537	5.43338	5.66572	5.31177	6.2401
Q00535	CDK5	Cyclin-dependent-like kinase 5	5.02736	5.15823	5.01866	5.25934	5.27403	4.05617	4.81164	4.52177	4.88574	4.95561
Q96JB5	CDK5RAP3	CDK5 regulatory subunit-associated protein 3	6.31336	6.48062	6.55737	6.38396	5.96888	4.8142	6.15916	6.32951	5.75309	5.74324
Q00534	CDK6	Cyclin-dependent kinase 6	3.34503	4.02497	3.23197	3.94753	4.28335	5.66344	6.43233	6.17505	5.73305	6.298
P49336	CDK8	Cyclin-dependent kinase 8	4.38776	3.71432	3.91694	3.9561	4.79178	4.561	5.37218	5.0259	5.09831	5.6866
P50750	CDK9	Cyclin-dependent kinase 9	5.45916	5.93031	6.11562	5.78969	5.70585	5.52303	5.64177	6.04784	5.90316	5.87659
Q5VV42	CDKAL1	Threonylcarbamoyladenosine tRNA methylthiotransferase	4.61981	4.21485	4.2243	3.95809	4.11833	4.00816	4.50986	4.21943	4.02103	4.1595
Q8IVW4	CDKL3	Cyclin-dependent kinase-like 5	3.69389	4.24865	3.78048	3.11444	4.02936	2.75132	4.54055	4.47431	4.64303	4.56176
P38936	CDKN1A	Cyclin-dependent kinase inhibitor 1	4.90376	4.46508	3.98364	4.79363	2.35668	5.7728	3.17399	4.26034	3.20913	3.91277
P46527	CDKN1B	Cyclin-dependent kinase inhibitor 1B	2.38702	2.91996	3.54865	2.72138	2.64085	4.92822	4.22777	4.46377	5.04599	4.53962
Q9NXV6	CDKN2AIP	CDKN2A-interacting protein	4.8352	5.44515	5.3756	5.45593	5.25636	5.75883	6.10028	5.98287	5.98465	6.19698
Q96HQ2	CDKN2AIPNL	CDKN2AIP N-terminal-like protein	3.36569	4.40743	2.20251	3.92421	3.68481	3.70391	3.05783	4.13289	2.21457	3.64013
P42773	CDKN2C	Cyclin-dependent kinase 4 inhibitor C	4.66848	6.43391	6.64648	6.58346	6.22728	8.27964	8.01536	7.55188	7.73813	7.76415
Q01850	CDR2	Cerebellar degeneration-related protein 2	2.86155	2.33167	3.96725	3.1725	3.83995	1.91123	2.46936	2.45441	1.79437	2.90314
Q9UKY7	CDV3	Protein CDV3 homolog	7.5176	8.001	8.52061	7.82154	8.85926	9.08597	7.88327	7.52282	8.1654	7.67857
P17676	CEBPB	CCAAT/enhancer-binding protein beta	4.67142	5.31481	5.57709	4.90301	3.54309	3.53671	4.92464	5.60142	5.88845	5.43423
Q03701	CEBPZ	CCAAT/enhancer-binding protein zeta	6.08833	5.96359	6.00207	5.93337	5.58573	5.74163	6.12242	6.33458	6.13932	6.25375
Q92879	CELF1	CUGBP Elav-like family member 1	7.32103	7.53276	7.52846	7.51084	7.34492	6.95775	7.69868	7.63972	7.32596	7.87545
Q5SZQ8	CELF3	CUGBP Elav-like family member 3	5.92087	5.68907	4.82223	5.71991	3.58765	6.36641	6.7618	6.87926	7.00443	6.96538
P07199	CENPB	Major centromere autoantigen B	3.72775	3.48427	4.13882	2.89475	2.54026	1.77685	3.85344	3.62621	3.48588	4.14692
Q03188	CENPC	Centromere protein C	2.82838	2.79939	2.9327	2.78146	1.94747	4.1831	4.0534	4.40867	4.85563	4.33108
P49454	CENPF	Centromere protein F	4.25634	4.52464	5.0896	4.53047	5.92877	6.15511	5.83745	6.00233	6.15254	5.70855
Q9H3R5	CENPH	Centromere protein H	3.07	3.78672	4.41265	3.61421	4.18583	4.40408	4.51883	4.82256	4.47977	4.39327
Q7L2Z9	CENPQ	Centromere protein Q	2.89091	3.8485	2.82715	2.91682	2.53315	4.11721	3.83986	4.06718	4.65767	3.71782
Q8N2Z9	CENPS	Centromere protein S	2.7448	3.49038	3.59235	4.03813	3.30696	2.9389	2.92868	2.75276	4.17243	2.03939
Q71F23	CENPU	Centromere protein U	3.83959	3.98747	3.65701	3.77388	3.7328	2.73646	4.22633	4.81896	4.58342	4.693
Q7Z7K6	CENPV	Centromere protein V	5.79047	6.1469	6.38169	6.1309	5.43434	6.05985	6.28623	6.48351	6.53444	6.6494
Q9UPN4	CEP131	Centrosomal protein of 131 kDa	4.16397	4.18888	4.03111	4.45899	3.96032	4.87303	3.82148	4.06356	3.72256	4.30304
Q5SW79	CEP170	Centrosomal protein of 170 kDa	5.3707	6.04433	6.27379	6.02027	6.58078	7.54314	7.33052	7.15127	7.31128	7.16861
Q9BV73	CEP250	Centrosome-associated protein CEP250	2.41931	3.17052	3.51901	2.72643	1.69829	3.15111	3.01574	2.54978	2.40078	2.46527
Q5VT06	CEP350	Centrosome-associated protein 350	2.61665	2.21602	1.00643	2.81623	0.639482	2.30833	1.11994	1.65608	1.81341	-0.196988
O95684	CEP43	Centrosomal protein 43	4.7949	5.0347	5.0511	4.94416	5.99808	5.37049	5.18807	5.03243	5.338	5.17793
Q6P2H3	CEP85	Centrosomal protein of 85 kDa	3.53158	3.83363	3.75879	3.58549	3.87782	4.11874	3.71162	3.31687	3.85303	3.05515
Q8IW35	CEP97	Centrosomal protein of 97 kDa	4.15931	4.11516	3.96718	4.38162	3.98997	4.61686	5.35145	5.20894	5.05439	5.53344
Q9Y5P4	CERT1	Ceramide transfer protein	3.9612	4.1552	3.86955	4.1181	3.55928	2.85996	3.94565	3.92721	3.28761	3.90005
P41208	CETN2	Centrin-2	7.31976	7.36204	8.1733	7.79473	8.56736	8.90953	7.80687	7.75336	8.35254	7.85164
O15182	CETN3	Centrin-3	4.98028	5.07852	6.03217	5.74831	5.83683	6.6887	5.96361	6.19765	6.41306	6.09922
Q9Y6A4	CFAP20	Cilia- and flagella-associated protein 20	6.24886	6.37713	6.03229	6.42736	6.02556	5.7161	6.52165	6.3731	6.12789	6.28359
P57076	CFAP298	Cilia- and flagella-associated protein 298	5.06882	4.78582	4.98542	4.84723	4.47247	2.75666	4.45364	4.81647	4.38126	4.4401
Q96G28	CFAP36	Cilia- and flagella-associated protein 36	4.50675	4.46802	4.39432	4.44516	4.77129	4.33999	3.75844	3.58496	3.654	3.12475
Q9UEE9	CFDP1	Craniofacial development protein 1	6.6225	6.65864	7.74735	7.29913	8.06855	9.49429	8.26434	8.09551	8.78761	8.28448
P23528	CFL1	Cofilin-1	11.2289	11.268	10.9943	11.221	11.5548	11.6038	11.5008	11.2625	11.3367	11.3615
Q9UFW8	CGGBP1	CGG triplet repeat-binding protein 1	6.39859	6.62099	6.74917	6.34762	6.61284	6.87401	6.96806	6.9792	6.8996	6.74525
Q0VF96	CGNL1	Cingulin-like protein 1	3.45087	3.87885	4.78234	4.24353	5.28131	3.9065	3.3483	3.2632	3.01747	3.23874
Q99674	CGREF1	Cell growth regulator with EF hand domain protein 1	0.73534	0.964923	2.41127	1.76039	2.9959	1.6543	2.41301	2.41197	3.383	1.66091
Q13111	CHAF1A	Chromatin assembly factor 1 subunit A	4.83101	4.86358	5.15585	4.94364	5.55415	5.89135	5.72351	5.7186	5.97891	5.34237
Q13112	CHAF1B	Chromatin assembly factor 1 subunit B	4.64867	4.38002	4.96098	4.80126	5.21052	5.42639	5.83648	5.7686	5.65846	5.77024
Q96JM3	CHAMP1	Chromosome alignment-maintaining phosphoprotein 1	7.24659	7.29099	7.69371	7.4347	7.2798	8.2831	8.23213	8.25475	8.50041	8.12466
Q96BP2	CHCHD1	Coiled-coil-helix-coiled-coil-helix domain-containing protein 1	5.36465	4.8363	5.40959	5.15248	4.81401	5.41628	5.41694	5.63324	5.86257	5.15163
Q5T1J5	CHCHD2	Coiled-coil-helix-coiled-coil-helix domain-containing protein 2	8.13595	8.23785	9.59628	8.29418	9.55065	9.19851	8.23988	8.13081	8.83385	8.26636
Q9NX63	CHCHD3	MICOS complex subunit MIC19	7.00838	6.98324	7.17858	6.97901	6.83246	6.93416	6.9773	7.07467	7.17228	6.93666
Q8N4Q1	CHCHD4	Mitochondrial intermembrane space import and assembly protein 40	5.43672	5.42252	6.73885	6.02154	6.31324	6.89524	6.11385	6.31791	6.71733	6.29892
Q9BSY4	CHCHD5	Coiled-coil-helix-coiled-coil-helix domain-containing protein 5	3.78422	3.88159	4.88551	4.27448	4.24886	3.53522	3.81224	4.18899	4.36375	3.85281
Q9BRQ6	CHCHD6	MICOS complex subunit MIC25	5.75205	6.2618	5.69303	5.8323	5.51153	4.68473	5.22333	5.15551	5.12211	5.09984
O14646	CHD1	Chromodomain-helicase-DNA-binding protein 1	4.48585	3.89786	3.73841	3.42367	4.12188	4.39978	4.8508	4.7849	4.50955	4.79146
Q86WJ1	CHD1L	Chromodomain-helicase-DNA-binding protein 1-like	6.51721	6.4519	6.53802	6.29423	6.26177	6.31023	6.29829	6.4512	6.44485	6.38762
Q14839	CHD3	Chromodomain-helicase-DNA-binding protein 3	6.90944	6.94129	6.8683	7.01254	6.64095	7.01965	7.63744	7.65679	7.37037	7.64694
Q14839	CHD4	Chromodomain-helicase-DNA-binding protein 4	7.50723	7.6497	7.66903	7.6198	7.59341	8.09892	8.30312	8.34058	8.30964	8.30241
Q9P2D1	CHD7	Chromodomain-helicase-DNA-binding protein 7	5.09402	5.15401	5.26001	4.88141	5.32093	5.49433	5.4974	5.50004	5.397	5.53615
Q9HCK8	CHD8	Chromodomain-helicase-DNA-binding protein 8	2.745	3.07147	3.5186	3.40005	3.27205	1.41163	3.80246	3.58889	3.81965	3.91054
O14757	CHEK1	Serine/threonine-protein kinase Chk1	3.44734	2.49396	3.30353	2.76143	4.38655	2.53895	4.26579	4.43782	4.04281	4.29184
O96017	CHEK2	Serine/threonine-protein kinase Chk2	3.54218	3.9402	4.22358	3.52981	3.72782	2.29104	4.38011	4.25841	4.2532	4.08608
Q8IWX8	CHERP	Calcium homeostasis endoplasmic reticulum protein	5.48084	5.92621	5.98502	6.04223	6.26246	6.51875	6.56089	6.51805	6.40225	6.50287
P10645	CHGA	Chromogranin-A	4.86396	3.87213	5.03763	4.40791	4.11844	4.3001	3.21824	2.88375	2.23477	4.21374
P05060	CHGB	Secretogranin-1	1.49895	2.70831	3.76383	2.65959	0.662443	1.97418	0.869532	2.66348	1.72549	1.70329
Q9BWS9	CHID1	Chitinase domain-containing protein 1	6.18823	5.87937	5.96323	6.03599	5.53256	2.75297	5.47178	5.43422	4.99302	5.41187
P24386	CHM	Rab proteins geranylgeranyltransferase component A 1	3.94808	4.41139	4.04933	4.10471	4.92187	0.384057	3.33401	3.81263	2.30484	3.83068
O43633	CHMP2A	Charged multivesicular body protein 2a	7.33952	7.34891	7.20051	7.34977	7.57716	6.95772	6.86081	6.90893	7.26039	7.0317
Q9UQN3	CHMP2B	Charged multivesicular body protein 2b	2.10987	4.51448	4.7333	4.32721	4.86552	5.25268	4.43094	3.64152	4.44544	5.05175
Q9Y3E7	CHMP3	Charged multivesicular body protein 3	5.21603	5.23893	4.54085	5.04984	4.19265	4.98233	5.12719	4.86597	5.46063	5.59554
Q9BY43	CHMP4A	Charged multivesicular body protein 4a	6.04305	5.76966	6.25464	5.78533	6.51063	7.14267	5.6101	5.63957	6.26911	6.0986
Q9H444	CHMP4B	Charged multivesicular body protein 4b	6.5789	6.76204	6.8205	6.67153	6.51191	8.77199	7.38653	7.36843	8.39173	8.11537
Q9NZZ3	CHMP5	Charged multivesicular body protein 5	5.82839	5.87556	6.11467	5.43667	6.23429	7.50168	6.00088	5.75945	6.58083	5.75759
Q96FZ7	CHMP6	Charged multivesicular body protein 6	5.35717	5.33872	5.353	5.15539	5.00641	5.86129	5.17294	5.26493	5.27533	5.00398
Q8WUX9	CHMP7	Charged multivesicular body protein 7	4.81293	4.93488	4.23689	4.74445	5.32	4.40421	4.22183	4.30825	4.26028	4.35867
Q9UHD1	CHORDC1	Cysteine and histidine-rich domain-containing protein 1	7.57134	7.80447	7.45561	7.71466	7.82303	7.55392	7.76252	7.66334	7.12524	7.52464
Q99653	CHP1	Calcineurin B homologous protein 1	4.39014	4.27358	5.23426	5.23951	5.24377	4.74431	4.15511	4.89322	4.42264	4.74012
Q9NRG0	CHRAC1	Chromatin accessibility complex protein 1	6.106	6.46327	6.79367	6.6398	6.09577	6.35083	6.47359	6.39836	6.64023	5.87571
Q8NCH0	CHST14	Carbohydrate sulfotransferase 14	3.2421	1.76251	3.03082	2.47549	3.12179	1.14716	2.11801	1.90671	2.02508	3.26891
Q8WVB6	CHTF18	Chromosome transmission fidelity protein 18 homolog	4.72962	4.72719	4.78865	4.4282	4.11566	4.44497	4.382	4.6414	4.44827	4.75801
Q9Y3Y2	CHTOP	Chromatin target of PRMT1 protein	7.45693	7.65419	7.81438	7.42805	7.03136	7.98209	7.37556	7.25867	7.52858	7.36785
Q8WUH1	CHURC1	Protein Churchill	3.6811	4.08446	4.53392	2.55416	5.10354	4.44453	4.49677	5.41002	3.46815	4.447
O76071	CIAO1	Probable cytosolic iron-sulfur protein assembly protein CIAO1	6.96606	6.77834	6.69144	6.88767	6.71481	5.95131	6.28716	6.62139	6.28535	6.60239
Q9H5X1	CIAO2A	Cytosolic iron-sulfur assembly component 2A	5.82791	6.0281	5.91677	5.92525	5.63105	5.48007	5.68836	5.59983	5.74214	5.4945
Q9Y3D0	CIAO2B	Cytosolic iron-sulfur assembly component 2B	5.84333	6.09719	5.9693	6.12678	6.32708	6.18074	5.77815	5.52005	5.71405	5.48887
Q9H6Q4	CIAO3	Cytosolic iron-sulfur assembly component 3	3.80001	3.87571	2.65646	3.96244	3.81232	3.35651	2.99539	3.29272	2.682	1.3525
Q6FI81	CIAPIN1	Anamorsin	7.04753	7.09439	7.21993	7.03077	7.99656	7.5354	7.30935	7.20639	7.01222	7.12405
Q8TCG1	CIP2A	Protein CIP2A	4.78833	4.81748	4.54223	4.72963	5.16383	5.35638	5.12485	5.10922	5.02584	5.39721
Q14011	CIRBP	Cold-inducible RNA-binding protein	8.28276	8.83609	9.20842	8.90898	9.82813	10.634	9.80279	9.41316	9.84752	9.36685
Q9NZ45	CISD1	CDGSH iron-sulfur domain-containing protein 1	5.76683	5.39253	5.96368	5.30844	5.16383	3.86315	4.29714	4.95239	4.59812	4.63745
Q8N5K1	CISD2	CDGSH iron-sulfur domain-containing protein 2	7.71563	7.90035	7.98743	8.11109	6.74281	7.50524	7.75832	8.34353	8.37038	8.23949
Q8WWK9	CKAP2	Cytoskeleton-associated protein 2	3.41652	4.08418	4.17816	3.99484	4.19323	4.93094	4.721	4.88253	4.90205	4.67048
Q07065	CKAP4	Cytoskeleton-associated protein 4	6.40756	6.46538	6.51094	6.20494	7.28158	6.99022	7.20075	7.30861	7.25007	6.94434
Q14008	CKAP5	Cytoskeleton-associated protein 5	6.60182	6.87139	6.69061	6.78827	7.08028	7.22237	7.49237	7.41623	7.14528	7.42362
P12277	CKB	Creatine kinase B-type	12.7183	12.7191	12.5258	12.7291	12.5644	13.4838	13.4172	13.3117	13.2649	13.2232
P06732	CKM	Creatine kinase M-type	3.95273	3.47803	4.00763	4.12559	2.50385	5.81819	4.98392	4.52643	5.19005	4.70601
P12532	CKMT1A	Creatine kinase U-type, mitochondrial	10.7786	10.7559	10.6651	10.7717	10.6713	10.2621	10.5148	10.2852	10.5016	10.3145
P61024	CKS1B	Cyclin-dependent kinases regulatory subunit 1	5.35462	4.95312	4.91084	4.79686	5.97664	7.45754	6.83773	6.40375	7.08073	7.54363
Q7Z460	CLASP1	CLIP-associating protein 1	5.14307	5.19247	5.18789	5.31799	5.63135	5.81729	6.07538	5.78061	5.52722	5.9734
O75122	CLASP2	CLIP-associating protein 2	3.66762	3.60228	3.39921	3.39918	3.57508	3.9748	4.7212	4.37389	4.31363	4.63112
Q8N2M8	CLASRP	CLK4-associating serine/arginine rich protein	2.62756	4.4124	3.35173	3.06344	4.13859	3.41742	3.71469	3.32298	4.16121	3.84408
Q96S66	CLCC1	Chloride channel CLIC-like protein 1	6.2361	6.25297	6.29442	6.27883	6.03766	5.48137	6.01752	5.95949	5.6877	5.95607
O14967	CLGN	Calmegin	5.69685	5.94103	6.32134	6.7163	5.04914	5.66829	6.0388	6.41939	6.27347	6.03677
O00299	CLIC1	Chloride intracellular channel protein 1	8.2035	8.06563	7.7528	7.5216	6.55828	8.23663	8.75702	8.83708	8.58496	8.67823
Q9Y696	CLIC4	Chloride intracellular channel protein 4	8.59826	8.59039	8.11199	8.47337	8.28574	8.27652	8.73021	8.73362	8.46143	8.67481
Q14677	CLINT1	Clathrin interactor 1	7.06426	7.50197	7.5672	7.33797	7.65543	7.14339	6.99224	6.91777	6.94375	6.71269
P30622	CLIP1	CAP-Gly domain-containing linker protein 1	4.80668	5.36227	5.79239	5.44709	5.34231	4.45324	4.78911	4.62236	5.05998	4.35196
Q96JQ2	CLMN	Calmin	4.81787	4.51482	4.64043	4.47425	5.3753	4.06906	4.77894	4.85706	4.33377	4.52807
O75503	CLN5	Ceroid-lipofuscinosis neuronal protein 5	3.61404	3.15469	2.84338	3.64089	0.460743	1.40953	4.05845	4.70876	3.83761	4.53693
P54105	CLNS1A	Methylosome subunit pICln	7.40059	7.87291	8.33334	8.06332	8.85222	8.48272	7.99086	8.09415	8.07283	7.74966
Q92989	CLP1	Polyribonucleotide 5'-hydroxyl-kinase Clp1	4.03188	4.98688	4.4758	4.45996	4.24591	0.627131	3.03543	4.78422	3.83331	2.05764
Q9H078	CLPB	Caseinolytic peptidase B protein homolog	5.83227	5.49442	5.723	5.63211	5.55657	5.34593	5.52542	5.65249	5.48487	5.94308
Q16740	CLPP	ATP-dependent Clp protease proteolytic subunit, mitochondrial	7.02134	7.16245	7.09717	7.04681	6.31089	6.36556	6.72059	6.98539	6.89344	6.92637
O96005	CLPTM1	Cleft lip and palate transmembrane protein 1	4.03201	3.76636	3.55289	3.53881	4.72336	4.46579	3.95719	3.75576	4.32593	4.3673
Q96KA5	CLPTM1L	Cleft lip and palate transmembrane protein 1-like protein	5.59641	5.39827	5.61238	5.47176	6.02158	5.23787	4.79373	5.22808	4.99547	5.18126
O76031	CLPX	ATP-dependent Clp protease ATP-binding subunit clpX-like, mitochondrial	6.13778	6.22218	6.26615	6.26197	6.57774	5.65801	5.83272	6.01899	5.87916	5.72595
Q9HAW4	CLSPN	Claspin	2.36002	3.4109	4.18411	3.89507	5.20028	5.24368	4.33059	4.37315	4.88948	4.01805
O94985	CLSTN1	Calsyntenin-1	3.76756	2.73823	1.89633	3.39177	3.41311	3.19308	3.71744	4.00816	3.68044	4.05478
P09496	CLTA	Clathrin light chain A	9.63314	9.76255	10.5194	9.88786	10.6901	10.7747	9.77576	9.71149	10.2662	9.84512
P09497	CLTB	Clathrin light chain B	7.64053	7.78587	8.33293	7.69421	8.19161	7.96025	6.89115	6.78694	7.54772	7.08222
Q00610	CLTC	Clathrin heavy chain 1	9.97476	9.90692	9.5992	9.79198	9.64315	8.78724	9.47587	9.55247	9.1731	9.58474
P10909	CLU	Clusterin	5.13019	4.64965	5.2268	4.86494	3.58979	0.405494	4.47203	5.90281	5.80549	4.91658
O75153	CLUH	Clustered mitochondria protein homolog	5.09342	5.07703	4.63576	5.27761	5.9229	4.80769	5.51475	5.06472	4.73962	5.42278
Q8N0X4	CLYBL	Citramalyl-CoA lyase, mitochondrial	6.3247	6.2317	6.69837	6.47456	5.37664	5.91337	6.66094	6.4533	6.87247	6.41142
Q8NFW8	CMAS	N-acylneuraminate cytidylyltransferase	3.37136	3.57311	4.61667	3.5721	1.02234	4.19568	4.95513	5.07753	4.29704	5.2924
Q7Z7K0	CMC1	COX assembly mitochondrial protein homolog	2.2076	2.70922	2.36296	1.64803	0.798501	4.02293	3.95922	3.80692	3.82508	3.98459
Q9NRP2	CMC2	COX assembly mitochondrial protein 2 homolog	4.76039	4.68644	4.91842	4.29419	4.35793	5.55298	4.42044	4.5117	4.68337	4.18633
P56277	CMC4	Cx9C motif-containing protein 4	4.8096	5.7903	6.74544	5.86367	6.12661	6.96429	5.73153	5.91262	6.40806	5.68059
P30085	CMPK1	UMP-CMP kinase	9.21299	9.03058	9.26114	9.23713	8.65792	8.67006	8.7252	8.5432	8.53368	8.65188
Q9BQ75	CMSS1	Protein CMSS1	5.24259	5.83433	6.14984	6.52595	6.23953	5.15953	5.685	5.41003	5.59834	5.3365
Q8N1G2	CMTR1	Cap-specific mRNA (nucleoside-2'-O-)-methyltransferase 1	5.37102	5.24328	5.05817	5.27791	5.22278	4.95297	5.53032	5.53879	5.44825	5.34805
P62633	CNBP	Cellular nucleic acid-binding protein	9.80763	10.1468	10.5786	10.2888	11.3371	11.7086	10.6872	10.3222	10.9314	10.663
Q96KP4	CNDP2	Cytosolic non-specific dipeptidase	8.47728	8.43456	8.21326	8.20995	8.41605	8.09521	8.50887	8.22006	8.20399	8.3865
O95406	CNIH1	Protein cornichon homolog 1	3.54638	2.95216	3.98317	4.11471	2.23998	2.96558	3.07611	3.88288	1.25889	3.0415
Q9P003	CNIH4	Protein cornichon homolog 4	4.52155	3.78072	2.89338	3.99714	4.26514	1.94482	3.87871	3.34228	3.60128	3.4248
Q99439	CNN2	Calponin-2	7.12132	6.91845	6.88924	6.91812	7.28378	6.61946	6.47681	5.93552	6.21308	6.45506
Q15417	CNN3	Calponin-3	4.86984	5.17669	5.10597	4.52281	5.49337	6.41513	6.06785	5.45234	5.98258	5.87514
A5YKK6	CNOT1	CCR4-NOT transcription complex subunit 1	5.60584	5.70563	5.49615	5.7001	5.55387	5.1412	5.73087	5.59601	5.31567	5.8661
Q9H9A5	CNOT10	CCR4-NOT transcription complex subunit 10	4.62206	4.78907	4.66022	4.74128	4.48184	4.0363	4.82378	4.75648	4.31393	4.69213
Q9UKZ1	CNOT11	CCR4-NOT transcription complex subunit 11	2.58956	2.74132	2.55637	2.74054	2.74779	1.51697	3.16994	2.46942	2.41505	3.26879
Q9NZN8	CNOT2	CCR4-NOT transcription complex subunit 2	4.84769	5.13507	5.05792	4.84018	4.94369	5.31743	5.28036	4.91067	5.39843	5.16678
O75175	CNOT3	CCR4-NOT transcription complex subunit 3	5.57668	5.74724	5.74051	5.89019	5.75698	6.08283	5.77313	5.64527	5.80058	5.63119
Q96LI5	CNOT6	CCR4-NOT transcription complex subunit 6	1.81732	3.39118	2.71212	2.68196	1.03311	1.73627	2.86603	2.25382	1.95758	2.37168
Q9UIV1	CNOT7	CCR4-NOT transcription complex subunit 7	5.16663	5.52991	5.25605	5.56615	5.15753	4.64337	5.42539	5.64013	5.54899	5.23963
Q92600	CNOT9	CCR4-NOT transcription complex subunit 9	5.22403	5.39788	5.22276	5.29428	5.42008	5.02827	5.17587	5.5591	4.79016	5.33139
P09543	CNP	2',3'-cyclic-nucleotide 3'-phosphodiesterase	6.58327	6.51773	6.39175	6.61604	5.95114	6.67577	7.0091	7.14424	6.92668	7.10578
Q9Y2B0	CNPY2	Protein canopy homolog 2	8.5962	8.61051	9.37743	8.97973	9.43315	8.58203	7.81838	7.86864	8.24403	7.77327
Q9BT09	CNPY3	Protein canopy homolog 3	6.40617	6.19391	6.83964	6.42649	6.72088	6.86421	6.78562	6.88573	7.24184	6.99935
Q8N129	CNPY4	Protein canopy homolog 4	4.84857	5.41545	5.86336	5.92154	6.12904	5.37538	4.32167	4.67592	4.89309	4.61691
Q96F85	CNRIP1	CB1 cannabinoid receptor-interacting protein 1	5.3199	4.97474	5.06461	5.77586	4.80157	3.68004	5.71796	5.83064	5.5222	5.52622
Q6PJW8	CNST	Consortin	3.75282	4.32639	4.94072	4.66181	3.8516	4.71039	4.89872	4.56062	4.80142	4.35313
P78357	CNTNAP1	Contactin-associated protein 1	2.08056	1.9494	2.72111	2.99528	2.4034	1.55531	3.17965	3.53306	3.23006	3.8159
Q9Y2R0	COA3	Cytochrome c oxidase assembly factor 3 homolog, mitochondrial	6.09676	5.94127	6.23031	5.96397	6.48753	6.42439	6.35826	6.3661	6.78674	6.47188
Q9NYJ1	COA4	Cytochrome c oxidase assembly factor 4 homolog, mitochondrial	5.48843	4.95231	6.11625	5.46805	6.5156	7.57742	6.36896	6.16324	6.45393	6.04701
Q5JTJ3	COA6	Cytochrome c oxidase assembly factor 6 homolog	7.21673	7.28675	8.08965	7.35539	7.47706	8.92793	7.72869	7.59276	8.13657	7.51293
Q96BR5	COA7	Cytochrome c oxidase assembly factor 7	7.29178	7.75427	8.54883	7.73365	8.40354	7.69089	7.3351	7.31875	7.76358	6.90423
Q13057	COASY	Bifunctional coenzyme A synthase	5.81843	5.84828	5.48238	5.67804	5.81611	4.61613	5.44059	5.40236	5.09823	5.39561
Q8WTW3	COG1	Conserved oligomeric Golgi complex subunit 1	3.959	3.93353	3.02681	4.04214	3.61657	2.65146	3.10135	1.50803	1.36284	2.63137
Q14746	COG2	Conserved oligomeric Golgi complex subunit 2	4.94596	4.94933	4.51129	4.93539	4.15744	1.69305	3.89088	3.83544	3.55742	3.29051
Q96JB2	COG3	Conserved oligomeric Golgi complex subunit 3	4.75781	4.81307	4.48954	4.7194	3.66802	2.08754	3.92332	3.96747	3.5122	3.75924
Q9H9E3	COG4	Conserved oligomeric Golgi complex subunit 4	5.12227	4.59082	4.70194	4.37789	4.15252	3.29118	3.52634	3.83677	3.79168	3.85989
Q9UP83	COG5	Conserved oligomeric Golgi complex subunit 5	3.52346	4.13981	4.25552	4.01619	3.99482	1.95703	3.65115	4.01053	3.0968	2.79019
Q96MW5	COG8	Conserved oligomeric Golgi complex subunit 8	4.00411	4.10682	3.50225	4.63101	3.20867	2.19402	3.39236	2.86442	2.94128	2.43217
P38432	COIL	Coilin	6.32811	6.32385	6.48976	6.28776	6.57949	7.40713	6.87746	6.80604	7.26131	6.88439
Q8NBJ5	COLGALT1	Procollagen galactosyltransferase 1	5.80738	5.55786	5.71905	5.88011	6.135	5.25563	5.73791	5.76042	5.60706	5.80738
Q8N668	COMMD1	COMM domain-containing protein 1	2.0415	3.04141	3.1482	3.24963	1.88804	2.0549	3.73827	3.22143	3.66548	2.50183
Q9Y6G5	COMMD10	COMM domain-containing protein 10	3.75504	4.3402	4.08864	4.07836	3.58954	1.53056	3.61456	3.56285	3.2668	3.67834
Q9UBI1	COMMD3	COMM domain-containing protein 3	4.19947	4.37911	3.35882	3.78736	4.04843	1.59434	3.81805	4.20086	3.43189	3.61274
Q9H0A8	COMMD4	COMM domain-containing protein 4	3.56914	3.30069	3.36677	3.60928	3.67444	1.64312	4.30512	4.28632	2.61174	4.33939
Q9GZQ3	COMMD5	COMM domain-containing protein 5	3.22506	3.40267	3.9044	3.26688	2.95286	-1.98108	2.82705	2.4958	0.490704	2.65459
Q7Z4G1	COMMD6	COMM domain-containing protein 6	4.24439	3.94026	4.41004	4.39065	3.86044	4.55304	4.79138	5.01281	5.11632	4.41378
Q9NX08	COMMD8	COMM domain-containing protein 8	4.95953	5.09987	4.9698	4.67408	4.95279	4.3065	5.36424	5.64554	1.87535	5.37407
Q9P000	COMMD9	COMM domain-containing protein 9	5.22394	5.43243	5.45212	5.82751	5.97048	4.39334	5.02658	5.20788	5.06295	4.98981
P21964	COMT	Catechol O-methyltransferase	7.88184	7.75128	7.52806	7.83914	6.64704	7.03569	7.94651	7.97513	7.74708	7.94907
Q86VU5	COMTD1	Catechol O-methyltransferase domain-containing protein 1	4.27354	4.0809	4.46449	3.96542	4.09809	1.04655	2.50797	3.84752	3.42933	3.45595
P53621	COPA	Coatomer subunit alpha	7.3204	7.36048	6.97721	7.46065	7.26802	6.63658	7.18392	7.08234	6.81096	7.19106
P53618	COPB1	Coatomer subunit beta	7.82341	7.91596	7.79124	8.08213	7.76736	6.9808	7.71167	7.63663	7.13604	7.70559
P35606	COPB2	Coatomer subunit beta'	7.24871	7.39237	6.95451	7.45101	7.27799	6.24133	6.97562	6.92914	6.59626	6.99177
O14579	COPE	Coatomer subunit epsilon	6.551	6.67713	6.676	6.87481	6.53227	6.03698	6.52412	6.37134	6.19061	6.48426
Q9Y678	COPG1	Coatomer subunit gamma-1	6.06474	6.08	6.05921	6.20958	5.62092	5.25302	5.70555	5.55179	5.49031	5.62146
Q9UBF2	COPG2	Coatomer subunit gamma-2	5.28925	5.45663	5.38775	5.32732	5.62021	4.86409	5.5524	5.40471	5.09994	5.40556
Q9NQ92	COPRS	Coordinator of PRMT5 and differentiation stimulator	2.74781	3.75706	5.17846	4.30787	5.45129	4.69355	2.2777	3.21385	2.92604	3.43387
P61201	COPS2	COP9 signalosome complex subunit 2	6.40241	6.67231	5.84295	6.56944	6.42758	5.57013	6.54528	6.53793	6.07134	6.49868
Q9UNS2	COPS3	COP9 signalosome complex subunit 3	6.20108	6.27869	6.17379	6.57173	6.26257	5.89933	6.42162	6.34629	6.2414	6.45243
Q9BT78	COPS4	COP9 signalosome complex subunit 4	6.50465	6.68504	6.40076	6.74442	6.51391	6.28314	6.80183	6.80124	6.47938	6.76781
Q92905	COPS5	COP9 signalosome complex subunit 5	5.97289	6.05163	5.7728	6.02232	5.80451	5.49964	6.32557	6.3917	5.29511	6.29853
Q7L5N1	COPS6	COP9 signalosome complex subunit 6	6.04699	5.91639	5.75381	6.26503	6.00262	6.02618	6.52654	6.32583	5.841	6.41657
Q9UBW8	COPS7A	COP9 signalosome complex subunit 7a	2.87956	3.64175	2.72291	3.70911	4.00827	4.3035	4.07902	4.21082	3.52705	4.02278
Q9H9Q2	COPS7B	COP9 signalosome complex subunit 7b	4.55038	5.10914	4.93742	4.92169	4.70725	4.19211	4.78885	4.7002	4.21659	5.17204
Q99627	COPS8	COP9 signalosome complex subunit 8	7.05933	7.41611	7.10912	7.47739	7.17173	7.49839	7.64739	7.40384	7.21238	7.24988
Q8WXC6	COPS9	COP9 signalosome complex subunit 9	4.45828	4.84382	5.74021	6.13595	5.69558	6.41439	4.86035	5.46144	5.99869	5.37718
P61923	COPZ1	Coatomer subunit zeta-1	6.91731	7.11256	6.99044	7.10904	6.64737	6.68365	6.88494	6.75592	6.64458	6.6917
Q96D53	COQ8B	Atypical kinase COQ8B, mitochondrial	3.67034	3.30455	3.06815	3.10358	2.94726	2.06079	3.66495	3.30055	3.18854	3.37693
O75208	COQ9	Ubiquinone biosynthesis protein COQ9, mitochondrial	4.11129	3.69949	1.83649	3.33467	1.12866	1.9663	3.43045	3.54482	3.06041	3.76602
P31146	CORO1A	Coronin-1A	4.28823	4.18666	3.88256	3.88196	3.91594	5.66268	5.73253	5.76197	5.72949	6.03386
Q9BR76	CORO1B	Coronin-1B	6.17245	5.96461	5.53584	5.86061	5.48659	5.4418	5.37862	5.3451	5.17414	5.50097
Q9ULV4	CORO1C	Coronin-1C	7.61573	7.39809	6.95167	7.08235	7.23034	7.63969	7.74824	7.49462	7.43861	7.77758
Q92828	CORO2A	Coronin-2A	4.04933	4.01462	4.29636	4.35954	4.46506	4.89959	5.3941	5.42921	5.65412	5.25604
Q9UQ03	CORO2B	Coronin-2B	4.78081	5.19422	4.38251	4.28265	5.01759	4.1527	5.63939	5.61986	5.58538	5.84067
P57737	CORO7	Coronin-7	5.68976	5.88226	5.64609	5.75609	5.63738	4.83534	5.00932	5.16951	4.94684	5.0247
Q14019	COTL1	Coactosin-like protein	8.66348	8.34657	8.41872	8.33651	8.29324	7.76072	8.45127	8.23754	7.77716	8.48703
Q14061	COX17	Cytochrome c oxidase copper chaperone	7.63105	8.02723	9.25063	8.90408	8.54057	9.27234	8.32453	8.31653	8.85331	8.37614
Q49B96	COX19	Cytochrome c oxidase assembly protein COX19	4.63782	4.87377	6.37273	5.08078	4.61128	5.86757	5.38865	5.33517	5.60125	4.71553
Q5RI15	COX20	Cytochrome c oxidase assembly protein COX20, mitochondrial	4.90768	5.14412	5.38309	5.1181	4.60388	2.55412	4.15541	4.63889	4.66362	4.5466
P13073	COX4I1	Cytochrome c oxidase subunit 4 isoform 1, mitochondrial	9.63264	9.45194	9.39006	9.66889	9.41153	9.64577	9.78873	9.92866	10.0577	10.0505
P20674	COX5A	Cytochrome c oxidase subunit 5A, mitochondrial	9.94115	9.7417	10.2561	10.1664	10.5891	11.0604	10.2221	10.417	10.8548	10.2917
P10606	COX5B	Cytochrome c oxidase subunit 5B, mitochondrial	9.91131	9.84644	10.2215	10.3539	10.5099	11.2821	10.6419	10.8525	11.356	10.5315
P14854	COX6B1	Cytochrome c oxidase subunit 6B1	8.66412	8.12271	8.14858	8.56412	8.27008	9.23258	8.88377	8.99634	9.37175	9.26309
P09669	COX6C	Cytochrome c oxidase subunit 6C	8.1123	7.65362	7.32849	7.8025	6.84249	7.98214	8.12419	8.36972	8.8261	8.76594
P14406	COX7A2	Cytochrome c oxidase subunit 7A2, mitochondrial	7.29638	7.63188	7.01366	7.93292	7.22296	7.53042	8.02896	8.3051	8.04568	8.24851
O14548	COX7A2L	Cytochrome c oxidase subunit 7A-related protein, mitochondrial	4.93395	5.35858	5.20682	5.25531	4.54214	4.58934	4.79797	5.01724	4.96616	5.08235
O75976	CPD	Carboxypeptidase D	7.0903	7.24221	7.24452	7.43421	6.9678	6.42448	6.97753	6.93443	6.63709	6.81917
O14810	CPLX1	Complexin-1	7.58551	7.99867	8.71449	8.16619	8.52269	11.7287	10.14	9.57107	10.2319	9.99326
Q6PUV4	CPLX2	Complexin-2	4.99175	5.98677	6.30781	5.60982	6.17107	8.53405	6.78895	6.10113	6.85029	6.8524
Q8WVH0	CPLX3	Complexin-3	8.25222	8.6332	8.90281	8.635	7.81775	7.89458	7.79237	7.71196	8.2832	7.62845
Q7Z7G2	CPLX4	Complexin-4	2.4931	2.59567	3.46533	0.310445	2.70614	1.49465	2.00025	1.88298	3.24469	2.00244
Q99829	CPNE1	Copine-1	6.44919	6.139	5.8539	6.03673	5.93588	6.14754	6.61423	6.63631	6.35356	6.57658
Q8IYJ1	CPNE2	Copine-3	6.57295	6.60782	6.43118	6.34919	6.6386	5.96747	6.43013	6.56902	6.17415	6.49195
O75131	CPNE3	Copine-3	6.50618	6.29463	6.01085	6.24898	6.26589	5.84841	6.10688	6.07854	5.93509	6.50108
P36551	CPOX	Oxygen-dependent coproporphyrinogen-III oxidase, mitochondrial	5.54908	5.87579	6.21687	5.77661	5.94514	4.65885	5.0141	4.63577	3.93063	4.65636
Q9BRF8	CPPED1	Serine/threonine-protein phosphatase CPPED1	6.92592	6.88465	6.17378	6.60133	5.99929	3.91974	5.36048	5.54125	4.66989	5.36488
Q10570	CPSF1	Cleavage and polyadenylation specificity factor subunit 1	6.70612	6.77286	6.7023	6.76973	6.47959	6.14518	6.73797	6.98664	5.99817	6.96146
Q9P2I0	CPSF2	Cleavage and polyadenylation specificity factor subunit 2	5.67262	5.7108	5.76714	5.58664	5.35636	5.31377	5.73797	5.73715	5.68888	5.79774
Q9UKF6	CPSF3	Cleavage and polyadenylation specificity factor subunit 3	6.72498	7.01902	6.7658	6.97062	7.05443	6.48306	6.99071	7.09097	6.53711	7.08377
O95639	CPSF4	Cleavage and polyadenylation specificity factor subunit 4	4.52867	4.45281	4.87808	4.61634	4.08453	4.6476	4.73521	4.32211	4.2048	4.83071
Q16630	CPSF6	Cleavage and polyadenylation specificity factor subunit 6	7.25689	7.49697	7.63383	7.50208	7.24749	7.81707	7.76514	7.61187	7.74789	7.5807
Q8N684	CPSF7	Cleavage and polyadenylation specificity factor subunit 7	6.25201	6.16957	6.17954	6.43089	6.10739	6.54194	6.61021	6.54948	6.56219	6.63087
P23786	CPT2	Carnitine O-palmitoyltransferase 2, mitochondrial	5.37573	4.72149	5.07683	4.69421	4.23198	3.76723	4.87148	4.86243	4.97072	4.88485
P29762	CRABP1	Cellular retinoic acid-binding protein 1	9.43121	9.35754	9.86425	9.43531	9.93965	8.87212	9.37907	9.13589	8.91695	9.07734
P29373	CRABP2	Cellular retinoic acid-binding protein 2	10.7612	10.6423	10.6024	10.8643	11.2061	11.646	12.2288	11.9754	11.9806	12.1037
Q6ZU35	CRACD	Capping protein inhibiting regulator of actin dynamics	4.61718	4.65741	5.64659	5.42406	5.15516	5.91243	5.67445	5.39095	6.03566	5.30083
P78560	CRADD	Death domain-containing protein CRADD	3.4083	4.04369	3.32305	3.75322	2.82832	2.97564	4.05554	3.65166	2.38257	3.50416
Q5IJ48	CRB2	Protein crumbs homolog 2	1.7679	3.19999	3.0723	3.52067	3.64714	3.74429	3.84353	4.51636	3.36754	3.21894
O75575	CRCP	DNA-directed RNA polymerase III subunit RPC9	4.50753	4.81545	5.47348	4.46109	5.07096	3.68164	4.26174	4.48089	4.70347	4.25222
P16220	CREB1	Cyclic AMP-responsive element-binding protein 1	5.76843	6.19548	6.96884	6.22451	6.82456	7.27832	6.45094	6.50757	6.77027	6.27353
Q9NS37	CREBZF	CREB/ATF bZIP transcription factor	6.83052	7.03689	6.04422	7.09727	6.24524	5.73219	6.61587	6.75109	6.6658	6.47979
Q96HD1	CRELD1	Protein disulfide isomerase CRELD1	4.3375	3.67273	3.07965	3.785	3.9124	2.03144	3.18557	3.21258	3.90415	3.94656
Q6UXH1	CRELD2	Protein disulfide isomerase CRELD2	6.56827	6.66387	7.35284	7.13953	7.38428	6.93513	6.02828	5.54873	6.32403	5.87813
P52943	CRIP2	Cysteine-rich protein 2	4.09023	4.95219	5.40627	5.32926	5.07867	6.99198	6.32483	6.06299	6.37788	6.23192
Q9P021	CRIPT	Cysteine-rich PDZ-binding protein	3.75841	4.32671	4.76568	4.47392	6.76143	7.59888	5.72652	4.56956	6.02702	5.23786
P46108	CRK	Adapter molecule crk	6.38377	6.54941	6.32098	6.30403	6.22379	6.95458	6.59491	6.33716	6.39824	6.58022
P46109	CRKL	Crk-like protein	10.219	10.0477	10.3119	10.2605	10.4294	11.0532	10.5414	10.4041	10.5339	10.3562
Q8IUI8	CRLF3	Cytokine receptor-like factor 3	4.20415	4.34004	4.36133	3.96287	4.38247	2.39142	1.48413	1.55483	3.12726	2.04341
Q14194	CRMP1	Dihydropyrimidinase-related protein 1	8.60517	8.67812	8.45026	8.59898	8.09965	8.79132	9.16026	9.08958	9.02114	9.20467
Q9BZJ0	CRNKL1	Crooked neck-like protein 1	5.16962	5.08905	4.98702	4.94582	4.52684	4.74962	5.3585	5.40726	5.39859	5.56158
Q8IVE0	CROCC	Rootletin	6.82586	6.92614	7.10076	7.02355	6.94733	8.20085	8.31422	8.83399	8.8268	8.39363
Q6UUV9	CRTC1	CREB-regulated transcription coactivator 1	5.2545	5.11577	5.99458	5.53494	5.94779	5.80666	5.74823	5.67183	6.1047	5.52384
Q53ET0	CRTC2	CREB-regulated transcription coactivator 2	2.45846	0.880034	1.78955	2.75092	1.3927	2.99451	3.29923	3.1062	3.40767	3.05266
O43186	CRX	Cone-rod homeobox protein	3.76411	4.01867	4.3655	4.28382	5.64298	8.63257	7.54292	7.35994	7.89012	7.1275
Q68DQ2	CRYBG3	Very large A-kinase anchor protein	2.81398	2.89569	2.54943	1.0422	1.63577	2.77323	0.458749	0.794312	1.77179	1.18371
Q08257	CRYZ	Quinone oxidoreductase	6.23837	6.33189	6.65274	6.43685	6.22756	6.11935	6.80465	6.98422	6.80102	6.6054
O95825	CRYZL1	Quinone oxidoreductase-like protein 1	4.73094	4.93038	4.48635	4.08256	4.07632	2.73542	4.54761	4.589	3.82959	4.73046
O75390	CS	Citrate synthase, mitochondrial	9.24879	8.82126	9.09784	8.81152	8.73912	8.1804	8.70953	8.79279	8.86095	8.93851
O75534	CSDE1	Cold shock domain-containing protein E1	6.7775	6.82	6.35906	6.85096	7.45156	6.63177	6.57496	6.37901	6.24431	6.75389
P55060	CSE1L	Exportin-2	8.88015	8.7681	8.59476	8.8832	8.73827	8.29638	9.00873	9.01918	8.63824	9.08243
P41240	CSK	Tyrosine-protein kinase CSK	5.25013	5.17917	5.34797	5.53984	5.75254	4.29233	5.1584	5.0176	5.11624	5.29881
P48729	CSNK1A1	Casein kinase I isoform alpha	4.45453	4.15267	4.41079	4.74704	4.48787	0.709653	4.26406	4.50797	4.27012	4.60198
P48730	CSNK1D	Casein kinase I isoform delta	3.27361	3.8044	3.42872	3.64763	3.99746	2.75724	3.87175	2.88574	3.56467	4.31277
P49674	CSNK1E	Casein kinase I isoform epsilon	3.44635	3.3795	3.44386	3.4569	3.52981	4.1813	4.0314	2.54051	3.36558	4.31693
P68400	CSNK2A1	Casein kinase II subunit alpha	7.44851	7.24639	7.09937	7.16428	7.19011	6.94609	7.53483	7.53352	7.33824	7.69129
P19784	CSNK2A2	Casein kinase II subunit alpha'	6.01679	5.86214	5.78318	5.52789	5.53676	5.5225	5.56185	5.51925	5.44329	5.76677
P67870	CSNK2B	Casein kinase II subunit beta	7.69954	7.75674	7.52332	7.67262	7.54924	7.36892	7.68126	7.59542	7.36837	7.77271
Q16527	CSRP2	Cysteine and glycine-rich protein 2	5.66382	5.87072	6.05237	5.65496	6.82856	7.54501	7.30573	6.82006	7.15236	6.91336
P04080	CSTB	Cystatin-B	8.94055	8.86515	8.86793	8.89506	9.41979	9.25918	8.91159	8.48812	8.84647	8.50574
Q05048	CSTF1	Cleavage stimulation factor subunit 1	5.32459	4.9645	4.94278	5.21567	4.34036	4.40239	4.71833	5.09745	5.15157	5.01759
P33240	CSTF2	Cleavage stimulation factor subunit 2	7.7082	7.98811	8.3507	8.00943	8.23867	7.62775	7.29862	7.34482	7.59347	7.27407
Q9H0L4	CSTF2T	Cleavage stimulation factor subunit 2 tau variant	4.88086	4.96275	5.45688	5.63469	5.04488	5.63321	5.50869	5.69189	5.87826	5.81383
Q12996	CSTF3	Cleavage stimulation factor subunit 3	4.99281	5.15266	5.61224	5.44457	5.29706	4.69038	5.36386	5.60564	5.49121	5.58422
Q13363	CTBP1	C-terminal-binding protein 1	6.58329	6.87424	6.92659	6.96154	6.04986	6.42272	7.30126	7.52922	7.04906	7.46379
P56545	CTBP2	C-terminal-binding protein 2	6.47308	6.55873	6.64368	6.52603	6.45996	5.88648	6.72438	6.87507	6.51426	6.64162
P49711	CTCF	Transcriptional repressor CTCF	5.54864	6.09451	6.62186	6.05313	6.89113	6.49061	6.31217	6.44726	6.4781	6.09955
Q9Y5B0	CTDP1	RNA polymerase II subunit A C-terminal domain phosphatase	4.41681	4.77983	4.08822	4.42444	4.29831	5.15747	5.17828	4.88137	4.35588	5.20473
Q05D32	CTDSPL2	CTD small phosphatase-like protein 2	4.12788	4.50668	4.45894	4.15946	3.99115	4.95926	4.54796	4.49285	5.08659	4.77281
P32929	CTH	Cystathionine gamma-lyase	6.55627	6.39171	6.46759	6.466	4.75118	4.16066	6.12901	6.71544	6.29706	6.30214
O43310	CTIF	CBP80/20-dependent translation initiation factor	4.43016	4.83906	3.7023	4.73301	4.20282	5.02229	5.29471	5.0646	4.67753	5.05763
P35221	CTNNA1	Catenin alpha-1	6.00093	6.29931	6.0317	6.45763	6.79438	6.50074	6.93817	6.92027	6.37943	6.65854
Q9NSA3	CTNNBIP1	Beta-catenin-interacting protein 1	-0.0314794	1.86141	4.00949	3.28817	3.89397	6.00097	4.74773	4.9429	5.09044	5.97141
Q8WYA6	CTNNBL1	Beta-catenin-like protein 1	7.3735	7.56296	7.45512	7.42265	7.08079	7.03666	7.33833	7.58862	7.32943	7.23327
Q9UQB3	CTNND2	Plakophilin-4	1.47488	2.11693	2.67484	2.89821	0.486962	2.31212	3.05444	3.84808	2.17282	3.24542
P17812	CTPS1	CTP synthase 1	8.31822	8.29649	8.10069	8.42403	8.4366	7.84854	8.51037	8.44549	8.13662	8.49697
Q9NRF8	CTPS2	CTP synthase 2	6.824	7.01342	6.93288	6.9784	6.75726	6.08008	6.65651	6.64105	6.49289	6.80963
Q6PD62	CTR9	RNA polymerase-associated protein CTR9 homolog	5.57672	5.36819	5.33983	5.23183	5.2742	5.03485	5.41684	5.57857	4.82507	5.47667
P10619	CTSA	Lysosomal protective protein	5.73118	5.53533	6.1802	6.23646	6.33067	4.45759	5.2519	6.16588	5.46542	5.62837
P07858	CTSB	Cathepsin B	7.19977	7.3574	8.09862	7.2061	7.39805	8.10068	8.04727	8.10749	8.03878	7.84252
P53634	CTSC	Dipeptidyl peptidase 1	4.84826	4.55541	5.55234	4.84455	4.13913	4.44813	5.49986	5.3658	5.16257	5.12426
P07339	CTSD	Cathepsin D	8.33485	8.16076	8.56942	8.17466	8.13685	7.84255	8.39105	8.39227	8.30415	8.41386
P09668	CTSH	Pro-cathepsin H	4.29768	4.37603	5.095	3.78089	3.80522	0.81364	3.56778	3.93434	4.16972	4.07762
Q14247	CTTN	Src substrate cortactin	7.87482	8.07675	8.90561	8.29659	9.19098	8.99962	8.51685	8.25584	8.78598	8.28446
Q9P2B4	CTTNBP2NL	CTTNBP2 N-terminal-like protein	4.74672	4.86366	4.75066	4.78505	5.48475	5.74003	5.41133	5.1311	5.39486	4.88132
Q9NWM3	CUEDC1	CUE domain-containing protein 1	2.65879	3.68354	2.31207	2.51972	1.33292	4.15768	3.86618	3.59528	4.09852	2.16874
Q9H467	CUEDC2	CUE domain-containing protein 2	3.34226	2.38212	4.1199	3.16908	4.80599	6.16206	5.15537	4.38698	4.9586	4.74466
Q13616	CUL1	Cullin-1	5.1501	5.03847	4.8857	4.99415	5.03047	4.25252	5.22321	5.11418	4.75052	5.00072
Q13617	CUL2	Cullin-2	4.8038	4.73941	4.34057	4.71905	4.38736	3.92269	5.66073	5.88798	5.23648	5.80797
Q13618	CUL3	Cullin-3	5.73232	5.64382	5.40415	5.79558	5.43374	5.04028	5.79574	5.87881	5.45324	5.75123
Q13619	CUL4A	Cullin-4A	4.8599	4.84535	4.92883	5.06568	4.96484	4.58766	5.42992	5.24644	4.86698	5.56801
Q13620	CUL4B	Cullin-4B	4.74025	4.90436	4.39026	4.73439	4.85218	3.61305	4.65066	4.5638	4.27729	3.72869
Q93034	CUL5	Cullin-5	4.64238	4.75636	4.42267	4.63146	4.5118	4.00126	4.70573	4.88557	4.39012	4.87233
Q96C57	CUSTOS	Protein CUSTOS	4.64205	4.44879	5.81145	5.42139	6.54708	4.14669	5.20127	4.55059	4.44219	4.5936
O60888	CUTA	Protein CutA	10.2668	10.3533	11.0945	10.5351	11.1927	11.4367	11.0392	10.9869	11.2719	11.0285
P39880	CUX1	Homeobox protein cut-like 1	4.73318	4.98637	5.18233	5.16684	5.62831	4.79798	4.8855	4.94822	4.91901	4.66917
Q9P013	CWC15	Spliceosome-associated protein CWC15 homolog	6.31047	6.53334	7.16624	6.53902	7.25257	8.15744	7.0125	6.94686	7.40098	6.92619
Q9HCG8	CWC22	Pre-mRNA-splicing factor CWC22 homolog	5.04101	5.06275	5.57933	5.36026	5.48577	2.42649	5.6458	5.61733	5.16841	5.28008
Q6UX04	CWC27	Spliceosome-associated protein CWC27 homolog	5.45913	5.29538	5.34622	5.51314	5.69462	5.3107	5.59631	5.20824	5.8089	4.80165
Q69YN2	CWF19L1	CWF19-like protein 1	4.77289	4.5731	4.89649	4.56476	4.48382	1.93972	4.32787	4.31777	3.76477	4.32098
P78310	CXADR	Coxsackievirus and adenovirus receptor	5.03054	4.28935	4.54199	4.94408	4.88278	6.24986	6.10605	6.04249	6.5792	6.23094
Q8TB03	CXorf38	Uncharacterized protein CXorf38	4.96006	5.01154	4.60175	4.90485	5.44702	4.87418	4.64225	4.87863	3.92005	4.50432
Q9H5V9	CXorf56	UPF0428 protein CXorf56	3.77924	4.65326	4.54707	3.89694	4.64853	4.92304	4.17159	4.0872	4.3137	4.37063
Q9P0U4	CXXC1	CXXC-type zinc finger protein 1	3.39019	3.54088	3.99144	3.70737	3.54348	2.70776	4.30266	4.47889	3.56052	4.27325
P00167	CYB5A	Cytochrome b5	5.98083	5.81439	5.84786	5.76035	6.5063	6.97556	7.07343	6.84641	6.92462	7.2246
O43169	CYB5B	Cytochrome b5 type B	7.03502	6.62301	5.8542	6.54506	6.20254	6.08662	6.54359	6.99729	6.94418	7.42718
Q9UHQ9	CYB5R1	NADH-cytochrome b5 reductase 1	6.48355	5.84641	6.4304	6.3187	5.68208	5.68833	6.12202	6.45288	6.69397	6.74385
P00387	CYB5R3	NADH-cytochrome b5 reductase 3	7.45256	7.17652	7.36731	7.44942	6.7735	6.44454	7.215	7.54375	7.20385	7.52793
P08574	CYC1	Cytochrome c1, heme protein, mitochondrial	8.1747	7.79807	7.72302	7.73445	6.37369	6.54784	7.07335	7.28892	7.42689	7.2498
P99999	CYCS	Cytochrome c	6.96727	7.15809	7.71836	7.52486	7.06146	6.73773	7.19309	6.71319	6.92229	7.06621
Q7L576	CYFIP2	Cytoplasmic FMR1-interacting protein 2	5.71141	5.29819	5.3144	5.31424	4.78088	5.07593	5.77712	5.93062	5.53428	5.88547
Q02318	CYP27A1	Sterol 26-hydroxylase, mitochondrial	1.4668	2.55539	3.05747	3.7039	3.02414	1.87606	3.57824	3.7171	3.83545	3.64384
Q9H0Q0	CYRIA	CYFIP-related Rac1 interactor A	4.86441	5.32896	4.87265	4.86001	5.21678	6.2326	5.56247	5.53465	5.3883	5.76762
Q9NUQ9	CYRIB	CYFIP-related Rac1 interactor B	4.3302	5.89795	5.09123	5.52787	5.95587	5.25928	6.02455	5.8124	5.16403	5.83279
Q15438	CYTH1	Cytohesin-1	4.42221	4.51518	4.36448	3.82962	4.01087	6.30736	6.49361	6.44489	5.84905	6.19532
Q9NWV4	CZIB	CXXC motif containing zinc binding protein	7.88424	8.39174	8.78093	8.41108	8.89765	7.73006	8.00131	7.94822	7.82863	7.5331
Q5VWQ8	DAB2IP	Disabled homolog 2-interacting protein	2.6334	3.48894	3.82636	3.49424	4.03619	3.43329	3.57841	3.34768	3.874	3.42138
P61803	DAD1	Dolichyl-diphosphooligosaccharide--protein glycosyltransferase subunit DAD1	6.20822	5.88034	6.00212	6.10482	5.97851	4.91021	5.89897	5.9892	5.51354	6.02542
Q14118	DAG1	Dystroglycan	4.35976	4.30238	3.74629	4.42183	3.14181	3.97873	4.0932	4.02605	4.31322	3.70972
Q8NCG7	DAGLB	Diacylglycerol lipase-beta	3.15474	3.36882	3.56535	4.44485	4.12387	3.14367	4.78945	3.91013	4.19605	4.19864
P51397	DAP	Death-associated protein 1	4.76016	4.86239	5.57706	4.67634	5.45454	6.72375	5.71039	5.8914	6.33691	5.74063
P51398	DAP3	28S ribosomal protein S29, mitochondrial	6.91683	6.72725	6.86907	6.68681	6.09765	5.02421	6.21766	6.48585	6.36302	6.281
P14868	DARS1	Aspartate--tRNA ligase, cytoplasmic	7.6676	7.77585	7.7509	7.82824	7.56876	6.8759	7.69012	7.72757	7.21185	7.55205
Q6PI48	DARS2	Aspartate--tRNA ligase, mitochondrial	6.25541	6.10231	6.13111	5.99626	5.74375	4.91761	5.46542	5.3193	5.19476	5.406
Q9UER7	DAXX	Death domain-associated protein 6	4.43826	4.52419	4.78045	5.10083	4.79398	4.91912	4.91893	5.22589	5.20462	5.09902
Q96EP5	DAZAP1	DAZ-associated protein 1	7.06341	6.98214	7.50787	7.06654	7.03151	7.54702	7.4591	7.45295	7.60817	7.5241
P07108	DBI	Acyl-CoA-binding protein	8.73686	8.92135	9.62388	9.32509	10.1364	10.7215	9.71451	9.45534	9.8225	9.59654
Q16643	DBN1	Drebrin	7.88505	8.50756	8.7429	8.69007	9.93413	8.59597	8.17041	7.98194	8.13293	8.05295
Q9UJU6	DBNL	Drebrin-like protein	7.21536	7.51731	7.96336	7.52765	8.28457	7.47143	7.2446	7.25204	7.34957	7.21972
Q9UK59	DBR1	Lariat debranching enzyme	4.84988	4.76976	4.97828	5.01063	5.15918	5.04811	5.54867	5.36123	5.05793	5.46247
P11182	DBT	Lipoamide acyltransferase component of branched-chain alpha-keto acid dehydrogenase complex, mitochondrial	5.20079	4.7673	5.05462	4.98315	4.46513	3.93411	4.41333	5.09946	5.08556	4.7238
Q9Y4B6	DCAF1	DDB1- and CUL4-associated factor 1	4.47963	4.57054	4.63241	4.45763	4.03236	3.56003	4.98796	4.76303	4.18403	4.69067
Q9NV06	DCAF13	DDB1- and CUL4-associated factor 13	3.7136	3.83402	3.67548	4.12768	4.2728	0.415878	3.72657	3.93421	3.68475	3.97929
P61962	DCAF7	DDB1- and CUL4-associated factor 7	6.43678	6.56201	6.624	6.57979	6.70037	6.87359	7.55618	7.70787	7.66408	7.72261
Q5TAQ9	DCAF8	DDB1- and CUL4-associated factor 8	3.01654	2.9742	2.60231	4.06083	3.86356	0.995272	2.41579	2.95204	3.61559	2.7203
Q8WVC6	DCAKD	Dephospho-CoA kinase domain-containing protein	3.24141	3.59558	2.94614	3.43023	3.50112	4.07011	4.59505	4.45291	3.93332	4.27756
P81605	DCD	Dermcidin	5.00488	4.45754	2.50808	4.05719	4.7698	5.30095	4.58764	4.34927	6.2844	3.14013
P27707	DCK	Deoxycytidine kinase	4.73388	4.91857	5.01107	5.32209	5.31431	5.82624	6.12585	6.09173	6.10116	6.28058
O15075	DCLK1	Serine/threonine-protein kinase DCLK1	1.09186	1.25032	2.42179	2.26263	2.70481	2.43461	1.99791	3.62501	2.43256	4.07935
Q9NPI6	DCP1A	mRNA-decapping enzyme 1A	3.92309	4.33087	4.45819	4.66854	4.15508	4.25137	4.6228	4.38833	4.40944	4.2848
Q8IZD4	DCP1B	mRNA-decapping enzyme 1B	-0.359157	-0.0892213	0.00835783	1.83837	NaN	0.668682	0.993667	-1.56226	1.78651	1.31748
Q96C86	DCPS	m7GpppX diphosphatase	6.22955	6.61438	6.3782	6.3081	6.01285	4.72297	5.72441	5.80227	5.35214	5.48521
P32321	DCTD	Deoxycytidylate deaminase	4.35219	4.82614	5.11479	5.56766	5.18562	4.63487	5.16412	5.20235	4.72722	5.14601
Q14203	DCTN1	Dynactin subunit 1	7.28504	7.28086	7.04652	7.19832	7.35383	6.87558	7.09032	6.96473	6.81468	6.91241
Q13561	DCTN2	Dynactin subunit 2	8.27484	8.6515	8.97844	8.76988	9.56776	8.39562	8.46998	8.25055	8.11815	8.1165
O75935	DCTN3	Dynactin subunit 3	6.57659	6.3679	6.04587	6.43935	6.45483	5.43039	6.14499	6.17684	5.86163	6.25846
Q9UJW0	DCTN4	Dynactin subunit 4	5.35904	5.40939	5.14256	5.06854	5.52572	4.6942	5.37527	5.01649	4.68448	5.45525
Q9BTE1	DCTN5	Dynactin subunit 5	2.98953	3.41908	3.18767	3.8687	3.59942	-0.635248	3.12089	3.20948	3.03705	3.67343
Q9H773	DCTPP1	dCTP pyrophosphatase 1	7.74213	7.75486	8.01892	7.89285	8.42324	8.00461	7.84741	7.82622	7.69494	7.55321
Q96GG9	DCUN1D1	DCN1-like protein 1	5.28855	5.29454	5.23907	5.07582	5.34065	4.51702	4.85532	4.98643	4.22582	5.18721
Q8IWE4	DCUN1D3	DCN1-like protein 3	4.63943	3.80991	3.25657	3.57313	2.82195	2.28817	2.0979	2.67227	2.2054	3.37446
Q9BTE7	DCUN1D5	DCN1-like protein 5	5.31602	5.01378	4.71038	5.0665	4.70835	4.62872	4.82497	4.89483	4.9637	5.41791
Q7Z4W1	DCXR	L-xylulose reductase	7.08459	7.39287	7.45511	7.62896	7.25976	7.04799	7.8775	7.83008	7.6282	7.81774
Q9BW61	DDA1	DET1- and DDB1-associated protein 1	4.4784	4.65464	4.45279	4.63986	3.94912	5.49082	3.77258	4.90123	5.18087	4.69902
O94760	DDAH1	N(G),N(G)-dimethylarginine dimethylaminohydrolase 1	7.61288	7.80328	7.84339	7.68577	7.4452	6.71648	6.98213	7.04855	6.81992	6.81725
O95865	DDAH2	N(G),N(G)-dimethylarginine dimethylaminohydrolase 2	6.00312	6.5031	6.55533	6.43655	5.70272	7.93473	7.98709	7.83374	7.83732	7.80548
Q16531	DDB1	DNA damage-binding protein 1	8.24052	8.31538	8.29445	8.35107	8.28186	7.46137	8.1755	8.37427	7.6627	8.15248
O94830	DDHD2	Phospholipase DDHD2	4.26669	4.31498	4.85692	4.69636	3.81861	4.66115	4.36872	4.10355	3.89458	4.28609
Q5TDH0	DDI2	Protein DDI1 homolog 2	6.03467	6.1398	6.33084	6.15889	6.26723	6.51656	6.39792	6.14323	6.19909	5.88489
P35638	DDIT3	DNA damage-inducible transcript 3 protein	3.71039	3.43654	3.68793	3.00766	1.26196	1.13652	4.32303	4.17286	4.42567	3.68261
P39656	DDOST	Dolichyl-diphosphooligosaccharide--protein glycosyltransferase 48 kDa subunit	8.33598	8.08	8.26573	8.09473	7.98581	7.52445	8.2129	8.7098	8.42808	8.59542
Q96HY6	DDRGK1	DDRGK domain-containing protein 1	5.97247	5.57612	6.0546	5.57922	4.90069	5.07565	5.0544	5.36893	5.77613	5.67609
P30046	DDT	D-dopachrome decarboxylase	9.13059	9.28002	9.29875	9.23299	9.33268	8.70919	9.06946	8.6499	8.90411	8.84734
Q92499	DDX1	ATP-dependent RNA helicase DDX1	8.19108	8.06651	8.11035	8.06508	7.8213	7.16178	7.73922	7.82456	7.81991	7.89996
Q13206	DDX10	Probable ATP-dependent RNA helicase DDX10	5.10236	5.05155	5.598	5.16973	5.04491	3.22228	5.27865	5.11195	5.28441	4.83923
Q92841	DDX17	Probable ATP-dependent RNA helicase DDX17	9.40121	9.08092	9.12478	8.95787	9.02333	9.3882	9.25366	9.18455	9.35551	9.39937
Q9NVP1	DDX18	ATP-dependent RNA helicase DDX18	5.77456	5.67423	5.90715	5.73917	5.40309	5.30462	5.99263	6.12744	6.1103	6.43194
Q9UMR2	DDX19B	ATP-dependent RNA helicase DDX19B	6.22749	6.42253	6.25867	6.33547	6.56756	6.15936	5.85692	5.69245	5.82155	5.76795
Q9UHI6	DDX20	Probable ATP-dependent RNA helicase DDX20	5.02388	4.87264	4.80735	5.13746	5.30652	4.26403	4.38099	3.86295	4.85192	4.81097
Q9NR30	DDX21	Nucleolar RNA helicase 2	6.9463	6.95359	7.13905	6.94601	7.32432	6.82325	7.09453	6.81895	7.03905	7.16394
Q9BUQ8	DDX23	Probable ATP-dependent RNA helicase DDX23	7.29303	7.35472	7.63431	7.34533	7.03569	6.78221	7.62237	7.6511	7.54774	7.73319
Q9GZR7	DDX24	ATP-dependent RNA helicase DDX24	6.3773	6.05463	6.37734	6.33132	6.04696	5.33827	5.49811	5.26027	5.61809	5.82389
Q96GQ7	DDX27	Probable ATP-dependent RNA helicase DDX27	5.77233	5.58732	5.92915	5.78014	5.65097	4.99989	5.65412	5.57639	5.96398	5.69597
Q9NUL7	DDX28	Probable ATP-dependent RNA helicase DDX28	4.31616	4.05027	3.82596	4.15828	3.26839	3.37074	3.2783	2.67654	2.9223	4.09086
O00148	DDX39A	ATP-dependent RNA helicase DDX39A	6.85089	6.71112	6.77256	6.83533	6.26622	5.40293	6.74996	6.92787	6.43293	7.15414
Q13838	DDX39B	Spliceosome RNA helicase DDX39B	8.33072	8.34846	8.23374	8.34745	7.71217	7.31498	8.19597	8.3815	7.96206	8.18004
O00571	DDX3X	ATP-dependent RNA helicase DDX3X	8.02461	7.86324	7.77866	7.88321	8.04471	7.38958	7.56535	7.64469	7.52257	7.8245
Q9UJV9	DDX41	Probable ATP-dependent RNA helicase DDX41	5.24317	4.94927	5.29119	4.87041	4.97651	3.95206	4.46265	4.80475	4.03754	4.68188
Q86XP3	DDX42	ATP-dependent RNA helicase DDX42	7.70741	7.78428	7.66944	7.65682	7.62166	7.68203	7.99957	7.90322	7.88942	7.88865
Q7L014	DDX46	Probable ATP-dependent RNA helicase DDX46	7.54832	7.55345	7.52965	7.42225	7.05529	6.89358	7.408	7.29095	7.26654	7.3126
Q9H0S4	DDX47	Probable ATP-dependent RNA helicase DDX47	5.51356	5.51041	5.50666	5.50248	5.57965	4.51857	5.87136	5.53501	5.19746	5.62611
Q9Y6V7	DDX49	Probable ATP-dependent RNA helicase DDX49	3.65124	2.85281	3.88702	3.57109	3.78166	1.78256	3.27668	3.04334	1.93774	3.4053
P17844	DDX5	Probable ATP-dependent RNA helicase DDX5	8.99213	8.81099	8.8797	8.90142	9.24949	9.25616	9.24474	9.13477	9.26186	9.4797
Q9BQ39	DDX50	ATP-dependent RNA helicase DDX50	5.64673	5.21446	5.35355	5.44574	5.42131	5.4874	5.87138	5.9583	5.74194	6.1101
Q9Y2R4	DDX52	Probable ATP-dependent RNA helicase DDX52	4.39752	4.45552	4.71349	4.5307	4.55627	1.85177	4.32181	4.15224	3.83888	3.5806
Q8TDD1	DDX54	ATP-dependent RNA helicase DDX54	6.30812	5.2223	5.7195	5.79718	5.85907	1.7481	5.30737	5.0833	5.14293	5.52423
Q8NHQ9	DDX55	ATP-dependent RNA helicase DDX55	4.63898	4.19298	4.30299	4.36666	4.18975	3.72445	4.01502	4.17664	3.8742	4.02836
Q9NY93	DDX56	Probable ATP-dependent RNA helicase DDX56	5.48481	4.97602	5.22497	4.90396	5.16403	4.00014	4.55396	5.08853	4.53909	5.20257
Q5T1V6	DDX59	Probable ATP-dependent RNA helicase DDX59	3.00018	3.776	3.49943	2.60017	2.77754	2.71965	3.69313	3.5279	4.3296	3.85194
P26196	DDX6	Probable ATP-dependent RNA helicase DDX6	7.91093	7.93148	7.86861	8.23299	7.65703	7.53882	7.88025	8.05743	7.61576	7.94729
Q16698	DECR1	2,4-dienoyl-CoA reductase, mitochondrial	6.19173	6.39338	6.6558	6.32057	5.73517	5.41573	5.8433	5.74886	5.82459	5.69671
P35659	DEK	Protein DEK	9.02084	9.26337	9.31426	9.25911	9.24374	9.59075	9.54894	9.80535	9.64976	9.4254
Q8TCE6	DENND10	Putative DENN domain-containing protein 10 B	4.03374	4.0139	4.43504	3.17793	2.06705	3.10005	2.56814	3.69098	3.7665	3.33113
O43583	DENR	Density-regulated protein	7.28354	7.66017	7.98165	7.65786	7.72335	8.48572	7.45771	7.28658	7.4672	7.42349
Q9Y315	DERA	Deoxyribose-phosphate aldolase	5.55263	5.3136	5.14273	5.4289	5.26254	3.90212	4.87433	4.85396	4.6564	5.24058
Q9BUN8	DERL1	Derlin-1	5.01247	4.99866	5.11076	5.50985	5.15443	4.53202	5.30575	5.41091	4.4026	5.4861
P0CG12	DERPC	Decreased expression in renal and prostate cancer protein	3.21811	3.88246	4.00146	4.44193	3.07022	3.53995	4.41353	3.92336	4.97402	4.85953
O00273	DFFA	DNA fragmentation factor subunit alpha	6.3385	6.70751	7.49489	6.99292	7.90935	7.48663	7.11013	7.15637	7.18536	6.79888
Q8WYQ5	DGCR8	Microprocessor complex subunit DGCR8	3.15047	4.00734	3.61392	3.88582	4.71848	3.29334	2.75466	3.61378	3.52435	2.79858
Q9UBM7	DHCR7	7-dehydrocholesterol reductase	3.60425	3.58968	2.83252	2.99435	2.55075	2.98303	3.11709	4.36824	4.1214	4.29191
P00374	DHFR	Dihydrofolate reductase	6.30626	6.30548	6.61999	6.44073	6.5967	6.54204	7.13401	7.27332	6.89853	6.95801
Q02127	DHODH	Dihydroorotate dehydrogenase (quinone), mitochondrial	4.58243	4.70334	4.72809	4.23675	4.46639	3.23824	4.45103	4.19355	3.93805	4.26134
P49366	DHPS	Deoxyhypusine synthase	5.24482	5.27133	4.83032	5.03229	5.05677	5.73514	6.22244	5.86773	5.69466	5.97633
Q6UWP2	DHRS11	Dehydrogenase/reductase SDR family member 11	5.51574	5.18271	5.19991	5.00574	4.41618	3.24674	2.85604	3.59341	1.62894	3.38231
Q13268	DHRS2	Dehydrogenase/reductase SDR family member 2, mitochondrial	6.50346	7.06742	8.14719	7.3618	6.98941	3.88528	1.09755	3.23516	3.43315	3.39557
P0CG22	DHRS4	Putative dehydrogenase/reductase SDR family member 4-like 1	4.41492	3.85826	5.15622	4.17644	4.52793	1.2566	3.50138	4.62932	3.66138	3.32858
Q9Y394	DHRS7	Dehydrogenase/reductase SDR family member 7	6.02114	5.9652	6.47085	6.25406	5.4359	6.1933	6.30127	6.32503	6.18817	6.78028
O43143	DHX15	Pre-mRNA-splicing factor ATP-dependent RNA helicase DHX15	7.9363	7.91435	7.90029	8.06097	7.86263	7.53275	8.05756	8.05527	7.84594	8.21005
O60231	DHX16	Pre-mRNA-splicing factor ATP-dependent RNA helicase DHX16	4.71965	4.56488	4.46525	4.71552	4.26304	4.65602	4.26683	4.53541	4.25841	4.75108
Q7Z478	DHX29	ATP-dependent RNA helicase DHX29	2.82895	3.30314	3.31917	3.42067	3.20767	1.82147	3.30636	3.42759	2.89665	2.06012
Q7L2E3	DHX30	ATP-dependent RNA helicase DHX30	5.83189	5.62832	5.54731	5.83862	5.6058	5.3764	5.59441	5.55272	5.28073	5.77234
Q9H2U1	DHX36	ATP-dependent DNA/RNA helicase DHX36	3.85695	3.89021	3.73823	3.85596	4.37072	3.50555	4.48807	4.35533	4.49831	4.70115
Q92620	DHX38	Pre-mRNA-splicing factor ATP-dependent RNA helicase PRP16	3.6018	3.45762	3.44599	3.45544	3.82042	4.14914	3.76191	3.2641	3.7156	3.77111
Q8IX18	DHX40	Probable ATP-dependent RNA helicase DHX40	3.08586	3.53843	3.61001	3.18889	3.43733	3.17946	2.42533	2.56625	2.05845	3.16181
Q14562	DHX8	ATP-dependent RNA helicase DHX8	3.81821	4.01575	3.87542	3.81884	4.53937	4.59644	4.82797	4.20685	4.17476	4.697
Q08211	DHX9	ATP-dependent RNA helicase A	8.85024	8.7319	8.61373	8.80877	8.48305	8.33349	8.92005	8.95731	8.72197	8.99493
Q9NR28	DIABLO	Diablo homolog, mitochondrial	7.52336	7.5644	7.73025	7.29757	6.91125	6.63237	6.50055	6.71519	6.78859	6.76325
O60610	DIAPH1	Protein diaphanous homolog 1	7.22941	7.05225	6.96432	7.16318	6.84454	4.76266	5.12206	4.88611	4.73087	4.97623
Q9UPY3	DICER1	Endoribonuclease Dicer	4.46798	4.23854	4.45415	4.57877	4.71492	3.4611	3.65773	3.77407	3.38758	3.88034
Q9BTC0	DIDO1	Death-inducer obliterator 1	4.72951	4.57433	4.76908	4.59994	4.50366	5.55563	5.3101	5.15069	5.58671	5.37174
Q68CQ4	DIEXF	Digestive organ expansion factor homolog	2.98962	2.69852	3.08722	3.56097	3.36362	2.34188	3.24021	3.8081	3.18509	2.51907
Q9UNQ2	DIMT1	Probable dimethyladenosine transferase	4.76247	4.92538	4.95318	4.95527	4.88194	4.30026	4.72978	4.8584	4.63874	4.79587
Q9Y2L1	DIS3	Exosome complex exonuclease RRP44	6.7516	6.6016	6.77218	6.63935	6.50897	6.61991	7.28804	7.34614	7.00557	7.18153
Q8IYB7	DIS3L2	DIS3-like exonuclease 2	2.12146	2.55757	3.9344	3.19854	4.06613	4.11838	4.10906	4.32087	3.93954	3.2841
O60832	DKC1	H/ACA ribonucleoprotein complex subunit DKC1	6.75457	6.88488	6.95177	6.92832	6.62919	6.4408	6.783	6.78505	6.59503	6.81438
P10515	DLAT	Dihydrolipoyllysine-residue acetyltransferase component of pyruvate dehydrogenase complex, mitochondrial	8.12509	7.97838	8.2204	7.89757	7.38427	7.73823	7.82384	7.91919	8.25611	7.96945
P09622	DLD	Dihydrolipoyl dehydrogenase, mitochondrial	8.72778	8.7012	8.66493	8.7099	8.02199	8.31575	8.87839	9.09991	9.01708	8.83757
Q12959	DLG1	Disks large homolog 1	5.0222	5.18221	4.78502	4.98741	4.88681	5.28163	5.53972	5.66525	5.10149	5.44809
Q92796	DLG3	Disks large homolog 3	4.85688	5.09392	4.84251	4.97152	4.40078	5.19499	5.33277	5.73109	5.14384	5.6433
P78352	DLG4	Disks large homolog 4	4.48297	4.42449	3.86402	4.21384	4.36764	4.45468	5.0013	5.04236	4.78928	4.57852
Q9Y2H0	DLGAP4	Disks large-associated protein 4	4.19933	4.52688	5.37183	5.08321	5.72639	5.4863	6.01459	5.94246	5.74757	5.88946
Q15398	DLGAP5	Disks large-associated protein 5	3.49251	3.55009	3.0479	3.35819	4.59377	4.75138	4.76024	4.82878	4.11335	4.32925
P36957	DLST	Dihydrolipoyllysine-residue succinyltransferase component of 2-oxoglutarate dehydrogenase complex, mitochondrial	8.50817	8.25626	8.27393	8.07577	7.36574	7.50703	7.84353	8.2509	8.35891	8.11969
Q9NW81	DMAC2	Distal membrane-arm assembly complex protein 2	3.9862	4.08205	2.80069	3.85752	4.26508	3.91732	3.43655	3.65858	2.71319	0.225255
Q99766	DMAC2L	ATP synthase subunit s, mitochondrial	3.86675	4.13505	3.9652	3.73922	3.45433	1.7232	3.25145	3.85849	3.2817	3.86314
Q9NPF5	DMAP1	DNA methyltransferase 1-associated protein 1	4.79551	5.08338	4.74351	4.77645	4.51348	4.62063	4.98376	5.38955	5.1273	5.35558
Q5VZB9	DMRT1	Doublesex- and mab-3-related transcription factor 1	2.27917	3.49153	5.17511	4.01055	6.43104	3.15044	2.70441	1.72978	2.07895	2.12948
Q8TDJ6	DMXL2	DmX-like protein 2	2.67872	1.59215	3.52262	3.55101	3.41662	1.06043	3.70502	2.1794	3.33297	3.82578
Q9NVR5	DNAAF2	Protein kintoun	1.86526	0.0960731	1.26232	1.93385	1.90165	2.63591	1.69424	2.71834	1.76138	1.67003
Q86Y56	DNAAF5	Dynein assembly factor 5, axonemal	4.08366	4.2923	4.33949	4.43503	4.79869	3.13268	4.16431	3.12922	3.29528	4.2306
P31689	DNAJA1	DnaJ homolog subfamily A member 1	7.89661	7.85306	7.57418	7.83614	8.01454	8.1943	8.07991	8.06251	8.15287	8.06323
O60884	DNAJA2	DnaJ homolog subfamily A member 2	8.02628	7.94818	7.78028	7.90125	7.77447	7.64001	7.83947	7.80768	7.7606	7.69404
Q96EY1	DNAJA3	DnaJ homolog subfamily A member 3, mitochondrial	7.77548	7.65398	7.76381	7.47284	7.4976	6.8561	7.04777	7.20118	7.41095	7.14201
P25685	DNAJB1	DnaJ homolog subfamily B member 1	7.64001	7.54086	7.71299	7.48135	7.4495	7.21124	7.22474	7.20455	7.2835	7.01473
Q9UBS4	DNAJB11	DnaJ homolog subfamily B member 11	7.55736	7.4856	7.55877	7.58238	7.29947	6.64862	6.99738	7.21339	7.14143	7.07521
Q9NXW2	DNAJB12	DnaJ homolog subfamily B member 12	3.75794	3.91407	3.34228	3.31554	2.71674	2.3111	3.16416	3.38141	2.97591	3.6303
Q8TBM8	DNAJB14	DnaJ homolog subfamily B member 14	3.1718	3.14219	3.00553	3.30626	3.49297	3.51822	3.32708	3.63609	3.30391	4.08296
P25686	DNAJB2	DnaJ homolog subfamily B member 2	5.53915	5.32995	5.59754	5.44116	5.52147	5.34369	4.85357	5.56064	5.24045	4.91576
Q9UDY4	DNAJB4	DnaJ homolog subfamily B member 4	6.17206	6.3775	6.92047	1.04546	1.82821	6.88811	7.02471	7.3796	7.07799	7.00556
O75190	DNAJB6	DnaJ homolog subfamily B member 6	4.86402	5.13504	5.0545	5.07729	5.64385	5.7065	5.67352	5.52939	5.77441	5.6778
Q8IXB1	DNAJC10	DnaJ homolog subfamily C member 10	4.6164	4.32714	4.11389	4.86525	4.70836	2.74539	3.94071	4.05802	3.98948	4.22457
Q9NVH1	DNAJC11	DnaJ homolog subfamily C member 11	4.49403	3.95435	4.76539	4.23925	3.19703	4.18865	4.76363	4.76361	4.80378	5.16383
Q9NVM6	DNAJC17	DnaJ homolog subfamily C member 17	5.73938	5.59731	5.65003	5.71296	5.12968	4.66738	5.09884	5.24215	5.52534	5.37876
Q96DA6	DNAJC19	Mitochondrial import inner membrane translocase subunit TIM14	5.91582	5.50618	5.84631	5.69889	2.66744	2.32395	5.02002	4.87258	5.5638	5.40645
Q99543	DNAJC2	DnaJ homolog subfamily C member 2	5.19127	5.28959	5.06797	5.10543	5.03704	5.18124	5.30843	5.18768	5.4834	5.38558
Q5F1R6	DNAJC21	DnaJ homolog subfamily C member 21	1.48412	3.6661	3.51862	3.01656	3.43708	2.97952	2.99729	3.08383	2.57664	3.26813
Q13217	DNAJC3	DnaJ homolog subfamily C member 3	7.05773	6.6922	6.92232	7.0712	6.66837	6.98383	7.09206	7.08589	6.87697	7.32925
Q9H3Z4	DNAJC5	DnaJ homolog subfamily C member 5	4.32104	1.56723	4.44257	4.60422	1.95495	2.56773	3.79439	4.01687	3.76905	3.75168
Q99615	DNAJC7	DnaJ homolog subfamily C member 7	7.47046	7.45841	7.0222	7.367	7.25243	7.47633	7.4404	7.48354	7.45413	7.52374
O75937	DNAJC8	DnaJ homolog subfamily C member 8	8.45713	8.58675	8.83335	8.68757	8.91333	9.64691	8.82231	8.6805	9.04088	8.76697
Q8WXX5	DNAJC9	DnaJ homolog subfamily C member 9	8.12869	8.40563	8.65183	8.43705	8.59246	8.62135	8.26463	8.37702	8.34159	8.14087
Q5SXM8	DNLZ	DNL-type zinc finger protein	3.07168	3.43876	4.22856	3.16553	4.09938	1.89143	3.01128	3.80558	2.16189	3.35036
Q05193	DNM1	Dynamin-1	7.32981	7.60182	7.19552	7.51638	6.49888	7.29678	7.6349	7.70364	7.43688	7.65537
O00429	DNM1L	Dynamin-1-like protein	7.35636	7.33169	7.18293	7.33777	6.69187	6.1674	7.10459	7.02636	7.01696	7.1733
P50570	DNM2	Dynamin-2	6.16585	5.88581	5.61302	5.97744	5.56715	4.7705	5.86576	5.971	5.52473	6.04832
Q9UQ16	DNM3	Dynamin-3	6.25697	1.7037	1.25547	6.37522	5.5549	5.35924	6.69851	3.06923	6.20203	6.57041
P26358	DNMT1	DNA (cytosine-5)-methyltransferase 1	6.81835	6.52094	6.54326	6.64355	6.82268	6.56667	6.84603	6.79176	6.82512	6.9418
Q9Y6K1	DNMT3A	DNA (cytosine-5)-methyltransferase 3A	2.44582	3.43471	3.88887	3.37046	3.77913	4.84417	5.48968	5.36152	5.28894	5.54969
Q9ULA0	DNPEP	Aspartyl aminopeptidase	5.67727	5.32597	5.25626	5.49804	5.55937	4.44379	5.22287	5.11783	4.7527	5.11179
O43598	DNPH1	2'-deoxynucleoside 5'-phosphate N-hydrolase 1	6.99668	7.50787	7.46318	7.16516	7.09808	6.26251	6.98452	7.10335	7.04966	6.74376
Q5QJE6	DNTTIP2	Deoxynucleotidyltransferase terminal-interacting protein 2	5.95005	5.80897	5.98423	5.98417	6.13978	5.86479	5.81741	5.97534	6.05978	5.68957
Q96HP0	DOCK6	Dedicator of cytokinesis protein 6	4.52745	2.21998	4.71433	5.08286	2.21633	5.34036	5.34204	5.52362	2.62836	5.28804
Q96N67	DOCK7	Dedicator of cytokinesis protein 7	4.39695	4.75159	4.48972	4.31034	4.14089	4.74451	5.23805	5.09014	5.05053	5.32875
Q9BU89	DOHH	Deoxyhypusine hydroxylase	6.44299	6.7062	6.78879	6.81734	7.3729	6.64319	6.42097	6.20016	6.42034	6.07829
Q92785	DPF2	Zinc finger protein ubi-d4	5.33115	5.57971	5.75834	5.73991	5.74602	6.13297	5.80309	5.68312	6.01264	5.70802
Q92784	DPF3	Zinc finger protein DPF3	2.6036	3.11144	2.62068	2.46581	3.23703	2.80064	3.40117	3.36404	3.37751	2.87367
Q96FX2	DPH3	DPH3 homolog	3.97829	4.58585	5.32716	4.74901	5.05067	6.5932	5.01353	4.52288	4.98564	4.54963
O60762	DPM1	Dolichol-phosphate mannosyltransferase subunit 1	4.12944	4.67346	5.33873	5.32639	5.17742	5.37456	5.20893	5.54339	5.8137	5.78637
Q9P2X0	DPM3	Dolichol-phosphate mannosyltransferase subunit 3	5.57603	5.70537	5.08161	5.4429	5.01865	5.01777	4.8218	6.04735	5.2802	5.4731
Q8N608	DPP10	Inactive dipeptidyl peptidase 10	4.98779	5.23185	4.0483	5.64544	3.73625	4.86649	5.686	5.92712	5.82838	6.08718
Q9NY33	DPP3	Dipeptidyl peptidase 3	6.02507	6.09568	5.91285	6.12417	6.42579	5.54365	6.09008	5.87797	5.0604	5.83251
Q9UHL4	DPP7	Dipeptidyl peptidase 2	4.42414	4.58316	4.4648	4.41962	2.6852	0.399937	4.61866	4.8232	4.55532	4.61126
Q86TI2	DPP9	Dipeptidyl peptidase 9	3.98067	3.60462	3.47954	3.60334	3.47801	2.47533	3.43668	4.06795	1.82511	3.58608
Q9C005	DPY30	Protein dpy-30 homolog	8.66109	8.36519	8.88336	8.74946	9.10215	9.73818	9.03555	8.84568	9.63636	8.92459
Q16555	DPYSL2	Dihydropyrimidinase-related protein 2	7.5452	7.6396	7.14108	7.53492	7.95597	8.62602	8.76418	8.63301	8.45731	8.85651
Q14195	DPYSL3	Dihydropyrimidinase-related protein 3	8.23452	7.4782	7.20196	7.95454	6.99363	10.1388	10.4539	10.3754	10.5519	10.6236
O14531	DPYSL4	Dihydropyrimidinase-related protein 4	5.80125	5.4387	5.23266	5.28391	4.87662	7.16565	7.41462	7.07904	7.12145	7.56282
Q9BPU6	DPYSL5	Dihydropyrimidinase-related protein 5	6.47293	6.82607	6.22932	6.83928	6.0954	7.67876	8.09293	8.05534	7.98365	8.14031
Q01658	DR1	Protein Dr1	8.9745	9.28677	9.70406	9.0363	9.55148	9.598	9.43446	9.27984	9.46397	8.95289
Q14919	DRAP1	Dr1-associated corepressor	7.74838	7.9499	8.01667	8.00307	8.04483	8.1399	7.91371	8.05935	7.75026	7.76656
Q9Y295	DRG1	Developmentally-regulated GTP-binding protein 1	6.03154	6.51656	5.93222	6.39424	6.24977	5.91837	6.30032	6.16397	5.88946	6.00484
P55039	DRG2	Developmentally-regulated GTP-binding protein 2	4.55282	4.28054	5.05987	5.1997	5.02577	4.39993	4.56933	4.52416	2.9824	4.27018
Q9BVC3	DSCC1	Sister chromatid cohesion protein DCC1	2.93405	0.987762	3.80498	3.87134	3.92954	1.45531	2.97873	4.47753	3.56491	4.43232
Q14126	DSG2	Desmoglein-2	4.48493	3.89724	4.7105	4.17975	4.5269	3.9093	4.17933	3.19082	3.91331	2.47938
Q9H410	DSN1	Kinetochore-associated protein DSN1 homolog	4.88705	5.29536	4.87925	5.07524	4.74664	4.44218	5.17123	5.36578	4.60513	4.82051
Q03001	DST	Dystonin	4.41841	5.20426	5.44166	5.45541	5.88811	4.57598	4.93234	4.78113	4.56311	4.58346
P60981	DSTN	Destrin	7.89179	7.90616	6.93226	7.54645	7.54612	6.35675	7.28348	7.47034	7.17416	7.43278
Q8TEA8	DTD1	D-aminoacyl-tRNA deacylase 1	6.06599	6.24986	6.41147	6.15528	5.13665	5.69257	4.26855	5.09955	4.75245	4.90192
Q96EV8	DTNBP1	Dysbindin	4.02949	4.68124	4.29661	4.37658	4.62736	4.37593	4.27084	4.47035	4.25098	3.75864
P23919	DTYMK	Thymidylate kinase	7.13263	7.28022	7.23982	7.26432	7.01207	6.86431	7.55535	7.78323	7.53556	7.62812
Q96G46	DUS3L	tRNA-dihydrouridine(47) synthase [NAD(P)(+)]-like	3.87106	3.83019	3.78377	4.21689	4.14585	3.60542	4.25761	3.72165	3.40192	3.98675
Q9UNI6	DUSP12	Dual specificity protein phosphatase 12	3.98146	4.39877	4.22212	4.14518	4.36932	4.90657	4.50919	3.7418	4.41639	4.66116
P51452	DUSP3	Dual specificity protein phosphatase 3	5.97872	6.22014	5.82477	5.86076	6.20505	5.17477	5.9164	5.78392	5.80583	5.93848
P33316	DUT	Deoxyuridine 5'-triphosphate nucleotidohydrolase, mitochondrial	8.7895	9.30666	9.74829	9.37486	10.4106	10.2159	9.52469	9.31283	9.69719	9.34915
O14641	DVL2	Segment polarity protein dishevelled homolog DVL-2	3.44086	3.70269	3.67262	4.14436	4.29493	4.69821	4.22539	4.03984	4.77646	4.53252
Q14204	DYNC1H1	Cytoplasmic dynein 1 heavy chain 1	7.69371	7.56358	7.38999	7.68058	7.65599	7.01097	7.50465	7.42569	7.15873	7.55929
Q13409	DYNC1I2	Cytoplasmic dynein 1 intermediate chain 2	7.04551	7.25645	7.11604	7.01139	7.38473	7.08792	7.15188	7.04727	6.89512	6.99765
Q9Y6G9	DYNC1LI1	Cytoplasmic dynein 1 light intermediate chain 1	5.58309	5.41723	5.07141	5.22351	5.28907	5.91653	6.18109	6.01217	6.08233	5.98485
O43237	DYNC1LI2	Cytoplasmic dynein 1 light intermediate chain 2	7.17289	7.23412	7.17535	7.19373	7.08862	6.86453	6.80616	6.69303	6.90215	6.72637
P63167	DYNLL1	Dynein light chain 1, cytoplasmic	7.57069	7.61813	7.24965	7.43294	7.79568	8.72458	8.22647	8.13785	8.16608	8.17245
Q96FJ2	DYNLL2	Dynein light chain 2, cytoplasmic	6.91746	7.60383	7.90848	7.72183	7.1449	7.18555	7.5243	7.42208	7.58874	7.39515
Q9NP97	DYNLRB1	Dynein light chain roadblock-type 1	7.79364	8.03964	7.91907	8.0424	8.21121	8.51426	7.94592	7.5801	7.93781	7.90074
P63172	DYNLT1	Dynein light chain Tctex-type 1	5.04056	4.74737	4.57932	4.80463	5.09487	4.83863	4.79543	4.76113	4.3734	4.64182
Q16254	E2F4	Transcription factor E2F4	3.52071	3.78992	3.92688	4.03677	4.33095	3.59467	3.34877	3.71759	4.03125	2.81138
Q56P03	EAPP	E2F-associated phosphoprotein	1.73253	2.71356	3.33112	2.39855	3.50947	2.23418	2.74656	2.27639	2.52544	0.803533
Q5JPH6	EARS2	Probable glutamate--tRNA ligase, mitochondrial	5.67444	5.78967	5.86623	5.67086	5.58387	5.53676	4.65186	4.87742	3.69557	4.9018
Q99848	EBNA1BP2	Probable rRNA-processing protein EBP2	7.32824	7.39117	7.45307	7.37701	7.29171	6.79248	6.80841	6.9389	6.96997	6.6588
Q13011	ECH1	Delta(3,5)-Delta(2,4)-dienoyl-CoA isomerase, mitochondrial	8.44135	8.10486	8.20142	7.94864	7.58857	7.49025	8.17583	8.31139	8.2366	8.16795
Q9NTX5	ECHDC1	Ethylmalonyl-CoA decarboxylase	5.70714	6.30212	6.06555	6.11258	5.9497	5.14947	5.86928	5.93868	5.73202	5.5066
Q96DC8	ECHDC3	Enoyl-CoA hydratase domain-containing protein 3, mitochondrial	4.12378	2.60359	4.26525	3.46275	2.73984	3.47892	4.69195	4.17125	4.93049	4.46347
P30084	ECHS1	Enoyl-CoA hydratase, mitochondrial	8.61905	8.67507	8.79988	8.7808	8.41926	7.75989	8.07487	8.32143	8.14025	8.1259
P42126	ECI1	Enoyl-CoA delta isomerase 1, mitochondrial	10.2568	10.0042	10.0726	9.87292	8.67302	8.16779	8.76326	9.08242	8.96718	9.0086
O75521	ECI2	Enoyl-CoA delta isomerase 2	4.77241	4.39001	4.56678	4.87992	4.75345	4.3602	3.76681	4.27726	4.34993	4.42303
Q5VYK3	ECPAS	Proteasome adapter and scaffold protein ECM29	6.22888	6.26268	5.96441	6.40219	6.25473	5.66916	6.14151	6.04798	5.68016	6.15459
Q9BQ95	ECSIT	Evolutionarily conserved signaling intermediate in Toll pathway, mitochondrial	5.08628	5.08268	5.12787	5.21659	4.6103	4.64484	4.79312	4.861	5.01057	4.66507
Q96F86	EDC3	Enhancer of mRNA-decapping protein 3	5.72567	5.55256	5.40838	5.76071	5.51709	5.42262	5.19668	5.12701	5.33858	5.44433
Q6P2E9	EDC4	Enhancer of mRNA-decapping protein 4	6.75641	7.01194	6.8506	7.04773	6.33493	6.79657	7.04045	7.05301	6.92655	6.96507
O60869	EDF1	Endothelial differentiation-related factor 1	8.82894	9.3154	9.44695	9.36403	9.62184	9.9572	8.88861	8.87905	9.34867	8.9434
O43854	EDIL3	EGF-like repeat and discoidin I-like domain-containing protein 3	4.78997	4.32381	3.36419	4.89985	2.29551	4.11066	5.19292	5.63793	4.48499	5.60261
Q15075	EEA1	Early endosome antigen 1	5.43755	5.57399	5.83262	5.63009	5.51739	5.36371	5.58052	5.57726	6.0193	5.25538
O75530	EED	Polycomb protein EED	5.02066	5.01083	4.88777	5.11816	4.49981	4.48689	5.09417	5.41485	5.19667	5.23578
Q5VTE0	EEF1A1	Elongation factor 1-alpha 1	10.7307	10.7118	10.52	11.0298	11.5568	10.9808	11.0717	10.7323	10.8565	11.296
Q05639	EEF1A2	Elongation factor 1-alpha 2	11.9988	11.9235	11.5772	11.9532	12.4272	11.6463	12.0153	11.6996	11.7284	12.1665
Q8WVE0	EEF1AKMT1	EEF1A lysine methyltransferase 1	1.66928	2.03759	1.42112	1.18539	1.76291	3.0956	2.80717	0.856707	1.40651	1.0755
Q8N6R0	EEF1AKNMT	eEF1A lysine and N-terminal methyltransferase	3.92216	3.92645	3.53139	4.12907	3.88869	3.04829	3.90561	3.53656	3.16474	4.06737
P24534	EEF1B2	Elongation factor 1-beta	10.1936	10.3469	10.8161	10.6119	11.4364	11.0365	10.1987	9.93744	10.634	10.1556
P29692	EEF1D	Elongation factor 1-delta	8.64567	9.05004	9.19601	9.1534	9.96207	8.7049	8.55297	8.46958	8.51843	8.42299
O43324	EEF1E1	Eukaryotic translation elongation factor 1 epsilon-1	6.4871	6.2497	6.30415	6.48001	5.63465	6.11191	5.84618	6.02417	5.77546	6.3236
P26641	EEF1G	Elongation factor 1-gamma	10.1807	9.9437	9.59665	9.97712	10.2369	9.10149	9.65283	9.46007	9.34186	9.77505
P13639	EEF2	Elongation factor 2	10.0975	9.9528	9.69187	9.93866	10.7207	9.95237	9.83105	9.6021	9.57218	9.93943
O00418	EEF2K	Eukaryotic elongation factor 2 kinase	5.51666	5.41773	4.31981	4.86318	5.7904	5.45932	5.34442	5.53103	4.73889	5.34191
P57772	EEFSEC	Selenocysteine-specific elongation factor	3.90665	3.8894	3.64486	3.9827	3.46617	2.5576	2.64226	2.60759	3.31293	2.84406
Q96C19	EFHD2	EF-hand domain-containing protein D2	6.79652	6.92504	7.00596	6.99928	7.39349	7.84852	7.20192	6.85532	7.11779	6.93954
Q7Z2Z2	EFL1	Elongation factor-like GTPase 1	4.60231	4.73914	4.45343	4.61498	4.56949	2.90317	4.05458	4.27395	3.59315	4.27986
Q15029	EFTUD2	116 kDa U5 small nuclear ribonucleoprotein component	7.82941	7.87187	7.84076	7.85674	7.87453	7.6104	7.94392	8.18575	7.85667	8.0192
Q63HQ2	EGFLAM	Pikachurin	6.23373	5.86378	5.97567	6.29858	5.1389	5.40269	5.50016	5.63439	5.57639	5.72207
Q9H4M9	EHD1	EH domain-containing protein 1	6.29676	6.36222	5.95279	6.01008	6.23649	5.27956	5.90988	5.55348	5.86622	5.6918
Q9NZN3	EHD4	EH domain-containing protein 4	5.33166	4.76955	4.48917	4.83276	5.45466	3.77721	4.11065	4.60122	4.43367	4.12967
Q9H9B1	EHMT1	Histone-lysine N-methyltransferase EHMT1	3.73769	3.83551	4.308	3.92496	3.79687	4.44738	4.58307	4.87043	4.92507	4.82545
Q96KQ7	EHMT2	Histone-lysine N-methyltransferase EHMT2	4.6204	4.60837	5.27979	4.94438	5.038	5.49809	5.58213	5.58826	6.02585	5.80805
P41567	EIF1	Eukaryotic translation initiation factor 1	5.22859	4.66241	4.49543	4.60878	5.77685	6.44345	4.99385	4.75775	5.49692	5.70406
Q8N9N8	EIF1AD	Probable RNA-binding protein EIF1AD	6.2923	6.59749	7.08482	6.51391	7.33048	7.56888	6.47077	6.22662	6.90621	6.46689
P47813	EIF1AX	Eukaryotic translation initiation factor 1A, X-chromosomal	8.63504	8.97359	8.81885	8.93847	8.84669	8.42055	8.34039	8.44963	8.38981	8.41384
O60739	EIF1B	Eukaryotic translation initiation factor 1b	2.7311	1.21337	0.632724	1.22757	1.90169	2.81568	1.94842	1.08472	2.26031	2.9651
Q9BY44	EIF2A	Eukaryotic translation initiation factor 2A	4.79883	4.81455	4.78947	4.56884	5.76096	4.52461	5.18479	5.08466	4.96837	4.98013
P19525	EIF2AK2	Interferon-induced, double-stranded RNA-activated protein kinase	5.65344	5.84194	5.97739	5.71074	5.4518	6.00085	6.58908	6.35005	6.09229	6.61695
Q14232	EIF2B1	Translation initiation factor eIF-2B subunit alpha	5.9552	5.74355	5.86338	5.92548	5.74643	4.068	4.87587	5.07117	4.83227	5.25871
P49770	EIF2B2	Translation initiation factor eIF-2B subunit beta	4.50253	5.1046	5.10858	5.27981	5.30527	4.6268	5.21233	4.98363	5.13754	5.30961
Q9NR50	EIF2B3	Translation initiation factor eIF-2B subunit gamma	5.7807	5.48984	5.33089	5.27986	5.33163	4.73685	5.78555	5.40673	5.24209	5.6162
Q9UI10	EIF2B4	Translation initiation factor eIF-2B subunit delta	4.18452	4.09942	4.26046	4.58062	4.66019	3.76762	4.82054	4.31651	4.87415	4.77286
Q13144	EIF2B5	Translation initiation factor eIF-2B subunit epsilon	4.76442	5.09443	5.13704	4.95602	4.72023	4.50339	5.32464	5.25225	5.07546	5.30519
P05198	EIF2S1	Eukaryotic translation initiation factor 2 subunit 1	8.31925	8.38437	8.23996	8.36544	8.27864	7.45664	7.94474	7.92777	7.85771	8.0111
P20042	EIF2S2	Eukaryotic translation initiation factor 2 subunit 2	8.91966	9.04553	8.87508	8.95707	8.4857	8.07078	8.4892	8.48834	8.54332	8.43315
P41091	EIF2S3	Eukaryotic translation initiation factor 2 subunit 3	7.96923	8.07782	7.88963	8.03876	7.99886	6.50131	7.47082	7.60189	7.21634	7.47854
Q14152	EIF3A	Eukaryotic translation initiation factor 3 subunit A	7.48471	7.61822	7.13991	7.40686	7.72177	7.50687	7.83271	7.55967	7.53186	7.81053
P55884	EIF3B	Eukaryotic translation initiation factor 3 subunit B	7.14851	7.49156	7.138	7.53837	7.74312	6.72042	7.51702	7.40096	7.02438	7.53782
Q99613	EIF3C	Eukaryotic translation initiation factor 3 subunit C	7.66267	7.77772	7.53215	7.73909	8.18969	7.4633	7.97219	7.83288	7.58394	8.03004
O15371	EIF3D	Eukaryotic translation initiation factor 3 subunit D	6.85549	6.53711	6.45637	6.61333	6.62373	6.49515	6.90929	6.85917	6.95034	7.09822
P60228	EIF3E	Eukaryotic translation initiation factor 3 subunit E	6.78202	6.69827	6.43335	6.72847	7.13186	6.24315	6.86308	6.87163	6.49131	7.09661
O00303	EIF3F	Eukaryotic translation initiation factor 3 subunit F	8.04475	8.08814	7.7069	8.06223	8.28375	7.40301	7.90225	7.86828	7.67664	8.09551
O75821	EIF3G	Eukaryotic translation initiation factor 3 subunit G	7.26041	7.28023	7.24904	7.30345	7.76984	7.76765	7.21177	6.98767	7.2044	7.08784
O15372	EIF3H	Eukaryotic translation initiation factor 3 subunit H	6.15845	6.5404	6.24312	6.51268	6.92348	6.22746	6.58061	6.47597	6.22891	6.56068
Q13347	EIF3I	Eukaryotic translation initiation factor 3 subunit I	6.29346	6.45778	6.2099	6.51389	6.77352	5.87788	6.36779	6.24945	5.94524	6.33091
O75822	EIF3J	Eukaryotic translation initiation factor 3 subunit J	8.35062	8.72087	8.47859	8.61425	8.47884	7.98228	7.78592	7.82431	7.87266	7.88935
Q9UBQ5	EIF3K	Eukaryotic translation initiation factor 3 subunit K	7.96045	7.93525	7.52595	7.90461	8.24796	7.28431	7.90931	7.64667	7.46606	8.03217
Q9Y262	EIF3L	Eukaryotic translation initiation factor 3 subunit L	6.17478	6.33409	6.01876	6.33789	6.66505	5.84529	6.42282	6.2479	6.06244	6.39525
Q7L2H7	EIF3M	Eukaryotic translation initiation factor 3 subunit M	6.95174	6.80051	6.49008	6.74063	7.14134	5.37767	6.76455	6.9973	6.16863	6.83703
P60842	EIF4A1	Eukaryotic initiation factor 4A-I	9.30788	9.39426	9.14931	9.36965	9.77018	8.88225	9.31464	9.24849	9.15245	9.24637
Q14240	EIF4A2	Eukaryotic initiation factor 4A-II	5.96889	6.0245	6.0478	6.67935	6.56545	5.55103	6.06883	6.25195	6.15318	6.36587
P38919	EIF4A3	Eukaryotic initiation factor 4A-III	9.07242	9.00436	8.97172	9.15437	9.13536	8.09731	8.99468	9.21523	8.74723	9.10742
P23588	EIF4B	Eukaryotic translation initiation factor 4B	8.92691	9.20421	9.5055	9.25669	10.491	10.5773	9.29293	8.81884	9.44417	9.17579
P06730	EIF4E	Eukaryotic translation initiation factor 4E	8.64937	8.59054	8.48123	8.76106	8.31578	7.89292	8.69515	8.50331	8.47932	8.66559
O60573	EIF4E2	Eukaryotic translation initiation factor 4E type 2	4.13195	4.03054	3.97778	3.96746	3.97856	1.98226	3.79656	3.711	3.81012	4.04211
Q13541	EIF4EBP1	Eukaryotic translation initiation factor 4E-binding protein 1	8.17795	8.60053	9.29443	8.63412	8.35048	8.20448	8.2619	8.39321	9.22501	8.23654
Q13542	EIF4EBP2	Eukaryotic translation initiation factor 4E-binding protein 2	3.92633	4.34022	4.43218	3.67764	5.23951	6.32493	5.20542	4.76656	4.83583	4.88995
Q9NRA8	EIF4ENIF1	Eukaryotic translation initiation factor 4E transporter	4.4521	4.95939	5.12383	5.08069	4.83699	5.05044	5.18134	5.39406	5.24493	4.98864
Q04637	EIF4G1	Eukaryotic translation initiation factor 4 gamma 1	7.60198	7.7308	7.38754	7.92656	8.21572	7.72938	7.63607	7.48297	7.16875	7.57546
P78344	EIF4G2	Eukaryotic translation initiation factor 4 gamma 2	7.9335	7.92338	7.50597	7.92885	7.72488	7.03868	7.60193	7.60226	7.59341	7.82118
O43432	EIF4G3	Eukaryotic translation initiation factor 4 gamma 3	6.89131	6.70701	6.64293	7.03031	6.73651	6.39809	7.00132	7.18077	7.0539	6.87663
Q15056	EIF4H	Eukaryotic translation initiation factor 4H	10.1239	10.2898	10.5851	10.3821	10.989	10.3856	9.92856	9.67422	9.96401	9.8408
P55010	EIF5	Eukaryotic translation initiation factor 5	9.41318	9.75226	9.41785	9.78303	11.046	10.051	9.81534	9.59233	9.43256	9.54337
Q9GZV4	EIF5A	Eukaryotic translation initiation factor 5A-1	10.3333	10.104	10.036	10.0748	10.4651	10.3352	10.3902	9.948	10.2733	10.2241
O60841	EIF5B	Eukaryotic translation initiation factor 5B	6.88066	7.04294	6.8524	6.93653	6.93271	6.37922	6.72544	6.39709	6.56052	6.62884
P56537	EIF6	Eukaryotic translation initiation factor 6	8.27698	8.62313	8.50605	8.64822	8.90459	7.61767	7.53147	7.7092	7.47496	7.37111
Q53HC9	EIPR1	EARP and GARP complex-interacting protein 1	6.01085	6.1869	5.90615	6.20151	5.86255	4.89096	5.61282	5.74268	4.98166	5.31183
Q9BQ52	ELAC2	Zinc phosphodiesterase ELAC protein 2	5.79515	5.68416	5.44258	5.50328	6.04952	5.1306	5.5592	5.43173	5.02077	5.54973
Q15717	ELAVL1	ELAV-like protein 1	8.66472	8.60344	8.59606	8.57862	8.53956	9.04786	9.10454	9.04313	9.11441	9.01724
Q12926	ELAVL2	ELAV-like protein 2	0.921932	4.52968	4.23793	4.57664	4.00632	5.1625	4.99498	5.04007	4.50704	4.75859
Q14576	ELAVL3	ELAV-like protein 3	2.17418	3.2264	3.30445	3.73078	1.20352	3.51993	3.94087	4.4706	3.23022	4.36801
Q15723	ELF2	ETS-related transcription factor Elf-2	2.94546	3.33795	3.96726	3.81416	3.81262	4.7506	4.4452	4.62033	4.64547	4.1709
Q8IZ81	ELMOD2	ELMO domain-containing protein 2	4.20714	4.99999	5.15623	5.13697	4.45522	4.08781	5.3099	5.3858	5.11096	5.39246
Q14241	ELOA	Elongin-A	4.48878	3.85627	3.50107	3.33199	3.24414	3.51492	3.51905	3.4204	3.77095	3.05319
Q15370	ELOB	Elongin-B	8.95681	9.22733	8.95539	9.20087	9.24906	8.61035	8.72238	8.71181	8.55561	8.51412
Q15369	ELOC	Elongin-C	6.93032	7.18617	6.91391	7.07769	7.16421	6.46038	6.72989	6.72878	6.461	6.65023
P60002	ELOF1	Transcription elongation factor 1 homolog	4.87592	5.88	5.21624	5.83554	5.34349	5.00949	5.65307	5.59298	5.35044	5.44181
O95163	ELP1	Elongator complex protein 1	5.20733	5.38937	5.23262	5.50908	5.42922	4.38169	4.85276	4.92477	4.3624	4.7727
Q6IA86	ELP2	Elongator complex protein 2	3.63	4.19814	3.23369	3.79801	1.87997	2.49325	2.32273	3.98828	1.43268	3.62395
Q9H9T3	ELP3	Elongator complex protein 3	4.30971	4.95862	3.85522	4.90226	4.97165	1.79666	3.55506	4.16039	1.52752	4.19344
Q8N766	EMC1	ER membrane protein complex subunit 1	5.21009	5.00573	4.7255	5.03514	4.9216	3.28806	4.6493	5.01187	4.49249	4.77319
Q15006	EMC2	ER membrane protein complex subunit 2	4.63392	4.56287	4.29265	4.75923	4.86839	3.54393	4.40117	4.55339	4.25924	4.61333
Q5J8M3	EMC4	ER membrane protein complex subunit 4	4.18775	4.01142	3.52302	4.20592	3.6969	2.05631	3.54696	3.83467	3.44083	3.68108
Q9NPA0	EMC7	ER membrane protein complex subunit 7	3.98586	4.54965	4.13044	4.28312	2.68532	3.15887	3.98984	4.20596	3.80941	4.01649
O43402	EMC8	ER membrane protein complex subunit 8	3.04919	3.39849	2.82133	3.277	3.07892	3.36915	2.71145	2.0616	3.30039	2.81721
P50402	EMD	Emerin	7.89486	8.00093	8.04748	7.99933	8.49788	8.52155	8.36942	8.26506	8.34558	8.30555
Q92979	EMG1	Ribosomal RNA small subunit methyltransferase NEP1	5.84662	5.98309	6.27487	6.08356	6.08157	5.23544	6.09336	5.95573	5.10176	5.86432
O00423	EML1	Echinoderm microtubule-associated protein-like 1	4.60999	4.65018	4.36174	4.59489	4.61857	5.05183	5.47724	5.57277	5.26345	5.37105
Q9HC35	EML4	Echinoderm microtubule-associated protein-like 4	9.06879	8.74563	8.48318	8.65203	8.24288	8.02617	8.37557	8.3074	7.89581	8.16556
Q8N8S7	ENAH	Protein enabled homolog	7.47935	7.52316	7.43232	7.42243	7.9936	7.15296	6.95351	6.74594	6.79559	6.7592
Q14249	ENDOG	Endonuclease G, mitochondrial	6.1521	5.76748	5.3723	5.5191	2.67615	3.31874	3.73265	3.15196	3.87493	3.37452
Q8NFI3	ENGASE	Cytosolic endo-beta-N-acetylglucosaminidase	4.34154	3.71904	3.66961	3.27025	3.45803	3.8896	4.3618	4.4133	3.5934	3.92715
P06733	ENO1	Alpha-enolase	12.2427	12.2357	12.1024	12.0529	12.6499	11.6339	11.6483	11.2791	11.405	11.5284
P09104	ENO2	Gamma-enolase	7.61993	8.04962	7.86228	8.27492	7.0336	8.79697	9.09576	9.19257	8.93799	8.86496
P13929	ENO3	Beta-enolase	7.99914	8.02694	7.77498	7.80851	7.88849	6.81949	7.29514	6.90981	6.82516	7.29989
Q9UHY7	ENOPH1	Enolase-phosphatase E1	6.64442	6.76454	6.84536	7.38626	7.26212	6.87045	7.55637	7.47445	7.25888	7.29007
Q9Y6X5	ENPP4	Bis(5'-adenosyl)-triphosphatase ENPP4	5.49067	5.6746	5.74035	5.50395	5.20603	2.33129	4.22682	4.93836	3.90834	4.73026
O43768	ENSA	Alpha-endosulfine	8.97055	8.99337	9.63919	8.89198	9.74612	11.0624	9.53455	9.27808	9.97388	9.64074
Q9NPA8	ENY2	Transcription and mRNA export factor ENY2	7.2746	7.36761	7.90038	7.50789	8.07551	9.09323	8.30366	8.32945	8.71373	8.25356
Q09472	EP300	Histone acetyltransferase p300	4.25478	3.73935	2.52145	3.46738	4.09249	3.39525	3.54187	4.07221	4.11537	4.413
P11171	EPB41	Protein 4.1	5.41704	5.25893	5.44894	5.77741	5.41397	7.15409	6.98733	7.11773	7.30483	7.05782
O43491	EPB41L2	Band 4.1-like protein 2	5.29044	5.52263	5.34667	5.23568	5.68181	5.50263	6.1286	5.73474	6.02025	5.78038
Q9Y2J2	EPB41L3	Band 4.1-like protein 3	5.23371	5.34139	5.30389	5.20116	5.12484	5.03539	5.12904	5.19676	5.25122	5.06357
Q9HCM4	EPB41L5	Band 4.1-like protein 5	4.37755	3.3914	3.89888	2.73835	4.3284	4.51913	4.65458	4.20344	4.36356	4.63582
Q9UM22	EPDR1	Mammalian ependymin-related protein 1	4.70488	5.30561	6.15029	5.30755	4.52761	4.50663	4.25095	4.09871	4.45524	4.09631
P07099	EPHX1	Epoxide hydrolase 1	5.76748	4.75731	4.76859	4.9057	3.54588	1.32831	3.34706	3.2566	0.58596	2.81097
P34913	EPHX2	Bifunctional epoxide hydrolase 2	5.96531	5.8908	5.84898	5.59503	5.58701	1.60164	4.8322	4.97452	4.84669	4.78921
Q9Y6I3	EPN1	Epsin-1	5.75818	5.79683	5.83789	5.94726	5.99098	5.92954	5.93166	5.69892	5.85158	5.55499
O95208	EPN2	Epsin-2	3.17604	3.45354	3.42999	2.89739	3.46375	2.58808	4.1677	3.32481	2.70693	3.03907
P58107	EPPK1	Epiplakin	5.93174	5.62729	5.7464	5.75902	4.7348	1.86036	3.29967	1.70459	1.94508	3.52398
P07814	EPRS1	Bifunctional glutamate/proline--tRNA ligase	8.33096	8.23889	8.10862	8.16385	7.99181	7.23426	7.62349	7.51728	7.72348	7.7464
P42566	EPS15	Epidermal growth factor receptor substrate 15	4.84122	5.17731	5.16309	4.76968	5.17787	5.37562	5.62864	5.45922	5.32598	5.24032
Q9UBC2	EPS15L1	Epidermal growth factor receptor substrate 15-like 1	5.81082	6.08626	6.04045	6.09453	6.43129	6.70614	6.27921	6.14593	6.33221	6.1531
O75616	ERAL1	GTPase Era, mitochondrial	5.09381	4.96834	5.03233	5.11696	4.6133	4.03421	4.40508	3.96671	3.92001	4.3216
Q9NZ08	ERAP1	Endoplasmic reticulum aminopeptidase 1	6.41892	6.0502	6.3768	6.33834	5.25476	4.89411	5.26195	5.79966	5.52651	5.65212
Q8IUD2	ERC1	ELKS/Rab6-interacting/CAST family member 1	5.07078	5.35206	5.90159	5.61069	6.03055	5.75496	5.58252	5.3421	5.38747	5.31942
P07992	ERCC1	DNA excision repair protein ERCC-1	3.32595	3.08023	3.08768	2.43566	2.66553	2.13371	1.44131	2.14472	-1.08164	1.2678
P18074	ERCC2	General transcription and DNA repair factor IIH helicase subunit XPD	4.08652	3.59388	2.56429	4.00076	4.49371	3.04575	4.17351	3.80278	3.55745	3.67949
Q92889	ERCC4	DNA repair endonuclease XPF	4.17601	4.48503	4.21303	4.50195	4.10432	0.49795	3.6701	3.86807	2.50661	3.11428
P28715	ERCC5	DNA repair protein complementing XP-G cells	3.26779	3.17586	3.28914	3.17434	2.69202	4.25789	5.17961	5.03826	4.54535	4.721
Q969X5	ERGIC1	Endoplasmic reticulum-Golgi intermediate compartment protein 1	4.76464	4.92177	5.10698	4.47925	4.79923	2.72219	3.84741	4.5021	0.691923	4.58835
Q96RQ1	ERGIC2	Endoplasmic reticulum-Golgi intermediate compartment protein 2	3.98471	4.39285	4.21344	4.31847	4.00675	1.13968	3.43416	3.67495	1.475	4.45219
Q9Y282	ERGIC3	Endoplasmic reticulum-Golgi intermediate compartment protein 3	4.42704	4.95493	5.08033	4.96451	4.42301	3.35541	4.68728	4.94708	4.52174	4.49408
P84090	ERH	Enhancer of rudimentary homolog	8.4825	8.78968	9.21506	8.94349	9.09576	9.11929	9.12596	9.05747	9.1495	9.00346
Q8IV48	ERI1	3'-5' exoribonuclease 1	4.443	4.07534	4.50273	4.54267	4.3859	3.85237	5.41826	5.67834	5.28527	5.30838
O43414	ERI3	ERI1 exoribonuclease 3	5.3837	5.22597	5.17642	5.16873	4.53746	3.70118	5.21817	5.3953	5.37168	5.26501
Q96DZ1	ERLEC1	Endoplasmic reticulum lectin 1	3.97544	3.61392	3.44942	3.66673	3.56329	1.17491	3.26324	3.83152	3.02432	3.50707
O75477	ERLIN1	Erlin-1	5.53363	5.33497	5.84524	5.54986	4.42814	5.01193	5.18496	5.54928	5.62464	5.49538
O94905	ERLIN2	Erlin-2	5.47234	5.32691	5.81297	5.52491	4.7763	4.80723	4.70919	5.34087	5.31519	5.29859
Q7Z2K6	ERMP1	Endoplasmic reticulum metallopeptidase 1	3.92406	3.34853	3.92867	3.20453	3.92264	3.45552	4.22277	3.97686	3.98117	4.13957
O75460	ERN1	Serine/threonine-protein kinase/endoribonuclease IRE1	5.23525	5.61304	5.82486	5.86677	4.17922	1.47233	3.97605	4.02208	3.9113	3.94332
Q96HE7	ERO1A	ERO1-like protein alpha	8.0257	8.0117	7.85358	7.96129	7.18129	7.02009	7.66178	7.97746	7.68	7.66909
P30040	ERP29	Endoplasmic reticulum resident protein 29	10.1844	10.1653	10.3154	10.2571	10.2137	9.99509	9.32841	9.36467	9.76052	9.32222
Q9BS26	ERP44	Endoplasmic reticulum resident protein 44	8.18564	8.32213	8.3471	8.6286	8.12329	7.42735	8.09481	8.34018	8.10757	8.00037
P10768	ESD	S-formylglutathione hydrolase	6.7274	6.62777	6.5473	6.77618	6.20289	6.42868	7.02034	6.84333	6.99491	6.95863
Q9H501	ESF1	ESF1 homolog	6.13279	6.42069	6.40008	6.17121	7.03389	5.93394	6.16638	5.97239	5.76224	5.77766
P62508	ESRRG	Estrogen-related receptor gamma	3.49582	3.63705	3.07385	3.30905	1.29746	4.4607	5.10645	4.84177	4.58317	5.08912
Q96DF8	ESS2	Splicing factor ESS-2 homolog	3.76122	3.67291	4.57722	4.04993	4.39659	4.1375	4.43733	4.29227	4.5773	3.8119
Q9BSJ8	ESYT1	Extended synaptotagmin-1	5.22131	5.40511	5.17635	5.26155	4.87464	4.90845	5.13098	5.08241	4.40067	5.19195
P62495	ETF1	Eukaryotic peptide chain release factor subunit 1	8.46655	8.50709	8.00025	8.55633	8.60697	6.88468	7.61545	7.64985	6.89887	7.77199
P13804	ETFA	Electron transfer flavoprotein subunit alpha, mitochondrial	9.38821	9.42816	9.60015	9.29094	8.81475	8.18646	9.09406	9.30055	9.39585	9.01395
P38117	ETFB	Electron transfer flavoprotein subunit beta	9.18174	9.20734	9.40877	9.14968	8.70911	8.54174	9.0908	9.24248	9.36647	9.11264
Q16134	ETFDH	Electron transfer flavoprotein-ubiquinone oxidoreductase, mitochondrial	4.51746	3.79736	4.38435	4.51069	3.56959	4.15766	4.40798	4.36234	3.53718	4.12492
O95571	ETHE1	Persulfide dioxygenase ETHE1, mitochondrial	6.03984	6.29001	6.03639	6.05744	5.96904	6.02036	6.00693	6.36134	6.05663	5.92582
Q01844	EWSR1	RNA-binding protein EWS	9.58429	10.1983	10.8192	10.3427	10.4658	11.2659	10.5697	10.3533	10.9502	10.3312
Q9NV70	EXOC1	Exocyst complex component 1	3.62277	3.47185	4.21959	4.44874	3.51804	4.06193	4.66484	4.83012	4.31989	4.06466
Q96KP1	EXOC2	Exocyst complex component 2	3.70229	4.14299	3.62429	4.19339	3.37514	1.78132	3.86314	4.19046	3.97415	3.67892
O60645	EXOC3	Exocyst complex component 3	5.0778	4.9007	5.35104	4.89264	4.34175	0.888765	5.39039	4.92454	5.40283	5.58298
Q96A65	EXOC4	Exocyst complex component 4	3.7786	4.21226	4.01517	4.12444	4.06349	4.31062	4.68545	4.37728	4.09624	4.67954
O00471	EXOC5	Exocyst complex component 5	4.20131	4.65567	4.21312	4.51513	4.13943	3.991	4.70927	4.7498	4.69771	4.75458
Q9Y2D4	EXOC6B	Exocyst complex component 6B	3.61208	3.62336	3.84592	3.71869	3.41118	3.85656	4.09062	4.51547	4.43139	4.34018
Q9UPT5	EXOC7	Exocyst complex component 7	5.02474	5.16263	4.97005	5.11457	4.83087	4.7051	5.49644	5.43045	5.16318	5.30848
Q8IYI6	EXOC8	Exocyst complex component 8	4.10478	4.25583	3.88383	4.6227	4.03284	4.24585	3.74385	4.27609	4.5303	3.87456
Q9Y3B2	EXOSC1	Exosome complex component CSL4	5.88623	6.03647	5.924	5.54264	5.41967	4.67748	5.47529	5.48329	5.31387	5.40685
Q01780	EXOSC10	Exosome component 10	5.36424	5.32385	5.58103	5.41982	5.01358	4.47656	4.9406	5.14624	5.27898	5.30692
Q13868	EXOSC2	Exosome complex component RRP4	5.80507	5.9898	5.83928	5.68826	5.26842	4.53001	5.69853	5.7952	5.50405	5.9194
Q9NQT5	EXOSC3	Exosome complex component RRP40	5.87514	5.90301	6.24618	6.13976	5.32887	4.01395	5.74625	5.56952	5.1128	5.51189
Q9NPD3	EXOSC4	Exosome complex component RRP41	5.61239	5.47194	5.401	5.59649	4.90631	4.30909	5.46059	5.7436	5.29373	5.77469
Q9NQT4	EXOSC5	Exosome complex component RRP46	5.77283	5.70815	5.2312	5.62649	4.89856	4.42188	5.4664	5.29682	5.37048	5.25251
Q5RKV6	EXOSC6	Exosome complex component MTR3	6.29713	6.62911	6.66642	6.66078	6.05974	5.53236	6.07381	6.06348	6.21414	6.12561
Q15024	EXOSC7	Exosome complex component RRP42	6.19022	6.35035	6.31855	6.54703	6.09691	6.08618	6.24888	6.39231	5.84759	6.11979
Q96B26	EXOSC8	Exosome complex component RRP43	6.33505	6.03961	6.31506	6.37239	5.41549	5.75854	5.77319	5.9675	5.66505	5.89029
Q06265	EXOSC9	Exosome complex component RRP45	6.06241	6.05956	6.01585	6.19952	5.42317	5.49425	6.24054	6.25713	5.99522	6.22968
Q15910	EZH2	Histone-lysine N-methyltransferase EZH2	5.59255	5.32642	4.98448	5.07189	5.02625	5.16306	5.73529	5.62058	5.37608	5.80276
P15311	EZR	Ezrin	8.83366	8.75309	8.58335	8.59734	8.49251	8.39484	8.17329	7.94182	7.98291	8.10224
Q9Y624	F11R	Junctional adhesion molecule A	6.02562	5.65486	5.34401	4.89381	5.96279	4.30468	4.55515	4.53779	4.09919	4.87061
P00734	F2	Prothrombin	8.13671	7.77012	7.9932	8.50775	6.32676	6.71239	7.75586	9.087	9.44128	9.06626
P12259	F5	Coagulation factor V	5.9445	5.7522	5.57142	5.91107	5.13267	5.5905	5.37138	6.22176	6.66613	5.96638
Q13158	FADD	FAS-associated death domain protein	3.24665	4.05288	3.50758	4.44665	5.15489	3.11848	4.83888	4.43177	4.67696	4.01252
O60427	FADS1	Acyl-CoA (8-3)-desaturase	5.12608	4.62811	4.32365	4.83148	4.16714	4.8704	4.46691	4.4233	4.56852	4.91535
O95864	FADS2	Acyl-CoA 6-desaturase	4.08869	3.93793	3.52504	4.60581	4.73741	3.99091	4.57041	4.65105	4.15657	4.88108
Q9UNN5	FAF1	FAS-associated factor 1	6.2633	6.16372	6.08123	6.37229	6.10381	6.23336	6.49488	6.57992	6.31542	6.42585
Q96CS3	FAF2	FAS-associated factor 2	7.25765	7.41332	7.4768	7.40892	6.8411	6.47926	6.38386	6.93701	6.3944	6.71016
P16930	FAH	Fumarylacetoacetase	3.82353	3.77323	4.25923	3.73552	3.57114	1.63748	2.21228	3.0541	1.89851	2.80436
Q6P587	FAHD1	Acylpyruvase FAHD1, mitochondrial	7.22676	7.25741	7.42686	7.53925	6.54794	5.04249	5.74102	6.12174	5.62818	6.07359
Q6P2I3	FAHD2A	Fumarylacetoacetate hydrolase domain-containing protein 2A	6.14759	6.25525	6.50285	5.77047	5.6327	3.89372	4.85345	5.00838	4.64304	4.61753
Q9H098	FAM107B	Protein FAM107B	2.5188	3.39983	3.13264	3.56155	4.5056	5.43227	4.1097	4.5187	5.10934	4.24776
Q8IWE2	FAM114A1	Protein NOXP20	3.47551	3.21339	4.12201	3.51638	4.12116	3.83557	5.0647	4.29152	4.572	5.04653
Q9NRY5	FAM114A2	Protein FAM114A2	4.58586	5.08889	4.73224	5.41549	5.44861	4.27821	3.96781	4.30736	3.85558	4.05263
Q6P1L5	FAM117B	Protein FAM117B	2.48132	3.69734	4.1495	4.53288	5.70082	4.97279	4.28817	3.92857	2.70545	3.89511
Q96E09	FAM122A	Protein FAM122A	1.07155	1.16907	2.53189	1.21029	2.96828	2.99629	2.82936	2.67321	2.21804	0.902305
Q96C01	FAM136A	Protein FAM136A	8.35548	8.38579	8.98718	8.5456	8.18236	8.47495	7.98482	7.86355	8.60911	7.90605
Q5W0V3	FAM160B1	Protein FAM160B1	3.26159	3.87354	5.03777	4.5435	4.95973	4.8684	3.83026	4.27929	4.18945	3.04984
Q96A26	FAM162A	Protein FAM162A	6.68832	5.80596	6.13705	6.19821	6.2936	6.57978	6.49319	6.67693	6.86074	6.7332
Q9Y6X4	FAM169A	Soluble lamin-associated protein of 75 kDa	5.94169	5.96936	6.00687	5.71501	5.45589	4.21131	5.04006	4.71695	4.79404	4.0231
Q3ZCQ3	FAM174B	Membrane protein FAM174B	5.29944	5.75713	4.24354	4.61538	4.269	1.99481	3.82745	0.489805	1.96191	3.36121
Q8N128	FAM177A1	Protein FAM177A1	3.72952	4.52859	4.88747	4.88795	4.84037	4.84399	4.74941	4.67657	4.41403	4.32438
Q9NSI2	FAM207A	Protein FAM207A	5.70375	5.9965	5.71784	5.95538	5.90464	5.30572	5.31059	5.22722	5.22382	5.2339
O75063	FAM20B	Glycosaminoglycan xylosylkinase	4.80258	4.69438	4.66418	4.6111	4.26752	4.14542	4.66615	5.1212	4.76705	4.87922
A2RU67	FAM234B	Protein FAM234B	4.37424	3.73225	2.27178	4.43391	3.40037	1.21653	2.8282	3.34051	2.98169	3.40106
Q96D05	FAM241B	Protein FAM241B	2.20188	3.67106	4.6775	4.57521	4.97685	5.76233	4.54072	4.47544	5.31556	5.19001
Q92520	FAM3C	Protein FAM3C	5.90174	5.66929	5.68447	5.6649	5.62781	4.56869	5.02363	4.82008	4.81847	5.14114
Q14320	FAM50A	Protein FAM50A	8.40683	8.40221	8.1505	8.34725	8.50984	8.34976	8.25579	8.10846	8.06805	8.01813
Q96GI7	FAM89A	Protein FAM89A	3.68321	4.47352	4.30112	4.92975	3.44604	3.84851	3.59913	3.83354	3.15599	4.17148
Q658Y4	FAM91A1	Protein FAM91A1	2.95387	2.09669	2.16881	2.2268	0.947008	2.64907	1.876	2.69265	1.94363	2.2939
Q8NCA5	FAM98A	Protein FAM98A	5.25811	4.88829	4.57412	5.00827	4.92977	4.22011	4.54796	4.80119	4.18859	4.89703
Q52LJ0	FAM98B	Protein FAM98B	7.1541	7.4485	7.22865	7.0178	6.59888	6.33425	6.83909	6.9309	6.8446	6.88254
Q9NVI1	FANCI	Fanconi anemia group I protein	3.70215	3.95837	4.29395	4.17649	4.55192	3.64048	4.94691	4.37799	4.2829	4.89448
Q9Y4F1	FARP1	FERM, ARHGEF and pleckstrin domain-containing protein 1	4.56221	4.71194	4.93504	4.6946	4.54314	4.84803	5.18597	5.2125	4.85096	5.33084
Q9Y285	FARSA	Phenylalanine--tRNA ligase alpha subunit	6.96107	7.12971	7.02444	6.96244	6.79769	6.03474	6.6499	6.6683	6.27969	6.58379
Q9NSD9	FARSB	Phenylalanine--tRNA ligase beta subunit	7.58047	7.36266	7.40049	7.23999	7.07138	6.56608	7.20089	6.97989	6.86551	7.23575
P49327	FASN	Fatty acid synthase	9.00958	8.71224	8.16146	9.02915	9.63265	9.91647	9.85733	9.2677	9.15988	9.70891
Q9NYY8	FASTKD2	FAST kinase domain-containing protein 2, mitochondrial	4.8548	4.53346	4.13504	4.61586	4.55444	3.9726	4.77474	4.19303	4.38774	4.75388
P62861	FAU	40S ribosomal protein S30	9.34039	8.88577	9.44829	8.68973	9.26308	11.2531	9.01735	8.51424	9.81238	9.88651
P22087	FBL	rRNA 2'-O-methyltransferase fibrillarin	8.63925	8.45499	8.52827	8.5267	8.28893	7.62719	8.4775	8.335	8.4905	8.61326
P23142	FBLN1	Fibulin-1	3.60037	1.48047	2.87402	2.32136	3.91301	3.95459	3.66771	3.35473	3.96006	4.02381
Q9H469	FBXL15	F-box/LRR-repeat protein 15	4.32552	3.37472	3.86758	3.39757	2.9406	2.25831	3.5826	3.5421	3.69529	3.81949
Q8NEZ5	FBXO22	F-box only protein 22	6.09745	6.50987	6.36211	6.53619	5.90277	4.9718	5.7646	6.049	5.14818	5.95754
Q8TB52	FBXO30	F-box only protein 30	2.27309	2.92693	3.31022	2.60097	3.63431	3.37033	2.87536	2.91389	2.90215	1.12174
Q9Y324	FCF1	rRNA-processing protein FCF1 homolog	3.29056	3.41311	3.12349	3.43412	3.24071	2.08767	2.98911	2.7963	2.23122	3.30017
P37268	FDFT1	Squalene synthase	5.00882	4.65856	4.46182	5.02226	5.66692	5.94303	5.64751	5.85509	5.70796	5.78505
P14324	FDPS	Farnesyl pyrophosphate synthase	9.24296	9.3287	9.04435	9.25975	8.87988	8.66431	9.37172	9.22768	8.9435	9.28183
P10109	FDX1	Adrenodoxin, mitochondrial	5.45555	5.35788	6.40871	5.51089	6.97134	6.49299	5.43014	5.18639	5.834	5.5597
Q6P4F2	FDX2	Ferredoxin-2, mitochondrial	2.59727	3.20491	6.41571	5.36619	5.84051	5.93911	4.84931	4.89545	5.90405	5.34844
P22570	FDXR	NADPH:adrenodoxin oxidoreductase, mitochondrial	8.85861	8.20306	8.39665	8.0812	7.74563	7.08639	7.78329	7.7202	7.72787	7.76969
P22830	FECH	Ferrochelatase, mitochondrial	4.26384	4.02607	4.68641	4.02634	3.9994	4.59819	4.82599	4.88216	4.92179	4.60898
P39748	FEN1	Flap endonuclease 1	9.69643	9.49255	9.57761	9.57922	8.97249	9.25802	9.74112	9.72984	9.76685	9.77593
Q96AC1	FERMT2	Fermitin family homolog 2	4.95976	5.19124	4.55644	5.02724	5.01751	4.40669	4.32639	4.01411	4.19286	4.76778
P09038	FGF2	Fibroblast growth factor 2	0.914713	2.14263	2.43253	-0.734539	2.85458	0.972406	0.329893	2.02051	1.80118	3.09007
Q9NVK5	FGFR1OP2	FGFR1 oncogene partner 2	1.81636	3.79405	3.84991	3.38851	4.21766	3.43902	3.45478	2.89354	3.50301	3.04208
P07954	FH	Fumarate hydratase, mitochondrial	9.97513	9.96688	9.93639	9.9224	9.29841	9.11068	9.65148	9.84312	9.6247	9.59874
P49789	FHIT	Bis(5'-adenosyl)-triphosphatase	2.91559	4.20024	4.03488	2.96968	1.97456	2.2065	5.00688	5.03384	4.81722	5.01222
Q14192	FHL2	Four and a half LIM domains protein 2	4.28524	4.64971	5.10585	4.59482	5.19595	4.63089	5.03392	4.43976	3.84463	4.12979
Q13643	FHL3	Four and a half LIM domains protein 3	4.19305	3.87741	5.17834	4.37414	5.40354	4.97073	4.98512	4.86077	4.78629	4.4814
Q4L180	FILIP1L	Filamin A-interacting protein 1-like	3.01878	3.22124	3.04386	3.4601	1.66326	3.81862	3.52296	4.06015	4.41449	4.15365
Q6UN15	FIP1L1	Pre-mRNA 3'-end-processing factor FIP1	6.17393	6.87707	7.4634	7.10621	7.33473	8.09028	7.7885	7.76773	8.26127	7.46875
Q9Y3D6	FIS1	Mitochondrial fission 1 protein	5.9236	5.70231	5.76509	5.26122	5.49698	4.77098	5.13899	5.36845	5.48058	5.13085
Q96SL8	FIZ1	Flt3-interacting zinc finger protein 1	1.12697	3.68837	3.65262	3.58183	3.42537	4.66842	4.36596	4.30738	4.38054	3.31081
Q96AY3	FKBP10	Peptidyl-prolyl cis-trans isomerase FKBP10	5.99354	6.14986	6.98655	6.51585	7.94117	9.32789	8.98344	8.92197	9.06719	8.76711
Q5T1M5	FKBP15	FK506-binding protein 15	4.09763	4.9446	4.62249	5.081	5.09432	4.66782	4.33779	3.60901	4.09135	4.20206
P62942	FKBP1A	Peptidyl-prolyl cis-trans isomerase FKBP1A	8.91193	9.07343	9.55221	9.27833	9.92765	9.70509	8.85543	8.75814	8.87632	9.01724
P26885	FKBP2	Peptidyl-prolyl cis-trans isomerase FKBP2	8.59908	8.53739	8.61596	8.71883	8.52657	8.48829	7.79545	7.33179	7.91507	7.96495
Q00688	FKBP3	Peptidyl-prolyl cis-trans isomerase FKBP3	10.1516	10.1772	10.3537	10.2549	10.6808	11.2255	10.2761	10.1121	10.5527	10.2656
Q02790	FKBP4	Peptidyl-prolyl cis-trans isomerase FKBP4	8.66522	8.78736	8.66322	8.66047	9.03836	7.9197	8.06075	8.09472	7.75467	8.00975
Q13451	FKBP5	Peptidyl-prolyl cis-trans isomerase FKBP5	7.46809	7.35343	7.33373	7.39346	7.20544	7.13966	7.48817	7.45223	7.52502	7.54258
Q9Y680	FKBP7	Peptidyl-prolyl cis-trans isomerase FKBP7	2.69551	2.33848	3.13939	3.30925	3.37012	4.76051	4.01556	3.92711	4.06143	3.91024
Q14318	FKBP8	Peptidyl-prolyl cis-trans isomerase FKBP8	5.2928	5.46661	5.7383	5.21537	5.63502	5.65768	5.82494	5.49726	5.40567	5.80869
O95302	FKBP9	Peptidyl-prolyl cis-trans isomerase FKBP9	5.60421	5.54338	5.81458	5.94994	6.73451	5.47466	5.76151	5.90524	5.2746	5.19404
Q8NFF5	FLAD1	FAD synthase	6.50767	6.4482	6.46145	6.3438	6.424	5.49694	5.75495	5.98463	5.6299	6.02597
Q13045	FLII	Protein flightless-1 homolog	4.85375	4.90327	4.77207	4.9693	4.27327	4.01279	4.77553	4.76745	4.54753	4.49088
P21333	FLNA	Filamin-A	8.59071	8.60912	8.60186	8.37849	8.76179	8.23038	8.21746	7.91497	8.32138	8.19738
O75369	FLNB	Filamin-B	6.39615	6.25367	5.96412	5.98045	6.19033	7.02395	7.42565	7.05488	7.26702	7.14637
O75955	FLOT1	Flotillin-1	6.2801	6.01439	6.03903	5.9676	5.13158	4.95994	5.98246	6.25016	6.21086	6.35648
Q14254	FLOT2	Flotillin-2	6.12367	5.89544	5.91563	5.7878	4.59311	5.35836	5.85203	6.06903	5.82528	6.14344
Q9Y5Y0	FLVCR1	Feline leukemia virus subgroup C receptor-related protein 1	4.28378	4.38272	4.22037	4.54186	3.84774	4.32909	4.47566	4.56297	4.32444	4.48508
Q4VC44	FLYWCH2	FLYWCH family member 2	6.6203	6.61678	7.32278	6.5802	6.39054	7.08397	6.20521	6.42809	6.65854	6.1348
Q96HJ9	FMC1	Protein FMC1 homolog	5.27257	5.68993	6.18723	5.65602	5.17445	4.52419	1.92591	4.87621	2.09488	5.40651
Q9NZ56	FMN2	Formin-2	-0.0204877	2.15131	1.78276	1.72106	2.93436	2.81685	3.08315	3.03671	3.37937	3.1003
Q96PY5	FMNL2	Formin-like protein 2	4.27913	4.62578	4.53468	4.56214	4.13472	4.12047	4.41991	4.26035	4.5673	4.45575
Q06787	FMR1	Synaptic functional regulator FMR1	5.56189	5.77318	5.52587	5.73457	5.33504	4.91084	5.57922	5.40891	5.52336	5.46455
Q9H479	FN3K	Fructosamine-3-kinase	5.94544	5.42688	5.45485	5.29342	5.59659	5.30858	5.84311	5.68545	5.61374	5.8917
Q9HA64	FN3KRP	Ketosamine-3-kinase	6.21738	5.57124	5.98907	6.02974	5.92786	5.97742	6.21718	6.24504	6.41842	6.68402
Q96RU3	FNBP1	Formin-binding protein 1	4.89278	4.40916	4.75164	4.37816	5.32973	4.53088	5.36069	4.69205	5.21619	4.97648
Q5T0N5	FNBP1L	Formin-binding protein 1-like	4.26533	5.01775	4.72937	5.30245	5.00862	4.65334	4.48206	4.017	4.4292	4.1289
Q8N3X1	FNBP4	Formin-binding protein 4	4.58304	5.13275	5.85139	5.3788	5.78234	5.55284	5.64311	5.40413	5.86526	5.2795
P49354	FNTA	Protein farnesyltransferase/geranylgeranyltransferase type-1 subunit alpha	5.54622	5.49112	5.58024	6.20084	5.89097	4.55808	5.70073	5.89043	4.75962	5.53703
P49356	FNTB	Protein farnesyltransferase subunit beta	3.79226	3.66363	3.60307	3.79378	4.22125	3.84945	4.22837	3.66594	3.22523	3.9957
Q9UPW0	FOXJ3	Forkhead box protein J3	2.54004	2.93127	3.51103	3.98884	4.78499	3.84099	4.38922	4.42661	4.47904	3.72965
P85037	FOXK1	Forkhead box protein K1	6.00812	5.77069	5.8635	5.52465	5.45435	5.59147	6.07219	6.27932	5.82539	5.88026
Q01167	FOXK2	Forkhead box protein K2	4.82896	4.98578	4.87735	4.74523	4.94334	4.86755	5.41154	5.47847	5.27542	5.29299
O43524	FOXO3	Forkhead box protein O3	3.66023	3.73926	4.36736	3.2577	3.25234	2.21386	0.855288	3.01101	1.85219	1.46424
Q96CU9	FOXRED1	FAD-dependent oxidoreductase domain-containing protein 1	4.53733	4.42885	5.35052	4.55643	4.84425	3.40898	4.15071	4.23824	4.54761	4.37893
Q14331	FRG1	Protein FRG1	6.1277	6.48553	5.95828	6.38077	5.60994	5.78135	6.1336	6.07128	6.21925	6.18547
Q16658	FSCN1	Fascin	8.13029	8.05587	7.80241	8.27716	8.31948	8.48927	8.80232	8.68766	8.56056	8.90373
Q9BTV5	FSD1	Fibronectin type III and SPRY domain-containing protein 1	3.65234	3.6006	3.32072	3.44487	3.46849	1.98477	3.69094	4.10889	3.02179	4.24524
Q9BXM9	FSD1L	FSD1-like protein	6.36253	6.38223	6.11517	6.18677	6.28763	6.71323	7.11677	7.08437	6.88929	7.05989
Q12841	FSTL1	Follistatin-related protein 1	5.99948	6.00172	6.52519	5.99955	6.38149	6.48034	5.10352	5.36036	5.92233	5.55469
P02794	FTH1	Ferritin heavy chain	5.75234	5.3709	5.64777	5.29133	5.5291	6.2747	5.30795	5.40457	5.81531	5.54237
Q9C0B1	FTO	Alpha-ketoglutarate-dependent dioxygenase FTO	6.21102	6.43472	6.05083	6.37856	5.95485	6.11253	6.65981	6.84782	6.34568	6.41109
Q8IY81	FTSJ3	pre-rRNA 2'-O-ribose RNA methyltransferase FTSJ3	6.48959	6.21349	6.64951	6.22607	5.96099	5.98404	6.10252	6.3329	6.44349	6.49561
Q96AE4	FUBP1	Far upstream element-binding protein 1	10.0545	10.4022	10.8763	10.5023	10.9593	11.8009	10.9669	10.775	11.2161	10.8425
Q96I24	FUBP3	Far upstream element-binding protein 3	9.73495	9.79835	9.76528	9.79411	9.39061	9.41118	9.54807	9.49956	9.75822	9.44416
P04066	FUCA1	Tissue alpha-L-fucosidase	4.74104	4.99826	5.74398	5.46688	3.67092	4.03427	4.55037	4.3334	4.09402	4.40296
Q9BWH2	FUNDC2	FUN14 domain-containing protein 2	5.86841	5.827	6.17053	6.04594	7.14248	5.1215	5.35668	5.63568	5.10633	5.25267
P35637	FUS	RNA-binding protein FUS	10.2072	10.4482	10.881	10.5183	11.2538	11.4138	10.7103	10.3299	10.9826	10.6065
Q16595	FXN	Frataxin, mitochondrial	5.94605	5.90358	7.53902	6.7319	6.98597	7.40858	5.80117	6.26914	6.4211	6.41624
P51114	FXR1	Fragile X mental retardation syndrome-related protein 1	6.82388	6.94113	6.69606	6.69834	7.14653	7.10714	7.04416	7.0813	7.12223	7.21103
P51116	FXR2	Fragile X mental retardation syndrome-related protein 2	6.25933	6.47574	6.0115	6.1211	5.84016	6.45922	6.65114	6.43231	6.43908	6.67862
Q9H0Q3	FXYD6	FXYD domain-containing ion transport regulator 6	4.41512	4.31592	2.95055	3.80601	1.80373	5.22821	4.34517	5.04979	2.21198	5.04118
Q9BQS8	FYCO1	FYVE and coiled-coil domain-containing protein 1	5.31074	5.25272	4.89084	5.23317	4.88976	4.5049	4.85478	4.56224	4.70491	4.52955
P06241	FYN	Tyrosine-protein kinase Fyn	5.44622	5.23829	4.66677	5.61116	4.83831	4.16	5.33494	5.47872	4.67973	5.2449
Q13283	G3BP1	Ras GTPase-activating protein-binding protein 1	8.61622	8.71479	8.36953	8.61202	8.84068	8.25054	8.49333	8.29621	8.32372	8.32953
Q9UN86	G3BP2	Ras GTPase-activating protein-binding protein 2	6.20105	6.63943	6.45386	7.12924	6.48746	7.03665	7.2616	7.51075	7.42744	7.52384
P11413	G6PD	Glucose-6-phosphate 1-dehydrogenase	8.09934	7.76113	7.63113	8.00726	7.75473	6.84837	7.74321	7.64747	7.36038	7.69553
P10253	GAA	Lysosomal alpha-glucosidase	7.10293	7.02087	7.50661	7.15875	6.33806	6.30059	6.83493	7.07489	6.94521	6.94484
P60520	GABARAPL2	Gamma-aminobutyric acid receptor-associated protein-like 2	5.77761	6.01454	5.17186	6.00201	6.2291	6.35974	5.45276	5.27228	4.45257	5.7727
Q06546	GABPA	GA-binding protein alpha chain	6.11082	6.25989	6.10257	6.10512	5.96009	5.83104	6.23667	6.22144	6.05658	6.06502
Q8TAE8	GADD45GIP1	Growth arrest and DNA damage-inducible proteins-interacting protein 1	6.04811	5.98602	6.20584	6.02557	5.41173	6.50414	5.62033	5.8562	6.26161	6.10665
P54803	GALC	Galactocerebrosidase	3.17223	3.96953	3.61562	3.74259	2.36488	1.20947	3.36435	3.91528	3.71713	3.60413
Q14376	GALE	UDP-glucose 4-epimerase	5.76272	5.19904	5.54028	5.10592	4.57615	3.98293	4.08418	4.05597	4.374	4.61463
P51570	GALK1	Galactokinase	7.78767	7.45799	7.71133	7.20327	7.07472	6.47508	7.00967	7.06553	7.07158	7.06054
Q10471	GALNT2	Polypeptide N-acetylgalactosaminyltransferase 2	4.37864	2.7807	3.35743	3.44687	3.48256	0.212204	2.366	1.53865	3.37146	3.1394
P07902	GALT	Galactose-1-phosphate uridylyltransferase	4.18913	3.89379	3.80422	4.25507	2.64798	1.45137	3.74346	2.96618	2.36144	2.94328
Q14353	GAMT	Guanidinoacetate N-methyltransferase	8.07863	7.9991	7.75128	7.66226	7.23765	6.79897	7.35971	7.39262	7.1955	7.3538
Q14697	GANAB	Neutral alpha-glucosidase AB	9.3877	9.18822	9.22154	9.3817	9.01317	8.57433	8.9827	9.22018	9.01506	9.21047
P17677	GAP43	Neuromodulin	2.67985	3.96617	3.73418	3.75848	NaN	7.05491	5.78824	6.11744	6.14068	5.96516
P04406	GAPDH	Glyceraldehyde-3-phosphate dehydrogenase	13.1195	12.8188	12.5524	12.8476	13.0592	13.1735	13.0289	12.6684	12.9764	13.1214
Q14C86	GAPVD1	GTPase-activating protein and VPS9 domain-containing protein 1	6.52513	6.62346	6.13907	6.35956	6.30865	6.46957	6.42698	6.51307	6.22109	6.46759
Q9NY12	GAR1	H/ACA ribonucleoprotein complex subunit 1	7.01637	7.44736	7.47202	7.48681	6.84594	7.04861	7.30747	7.51816	7.50574	7.3975
P41250	GARS1	Glycine--tRNA ligase	8.66382	8.67277	8.52581	8.56265	7.82943	6.53847	7.7689	7.91865	7.66872	7.82992
P22102	GART	Trifunctional purine biosynthetic protein adenosine-3	8.3804	8.37478	8.2721	8.34192	8.37293	8.02091	8.43532	8.30271	8.10946	8.40544
Q86YP4	GATAD2A	Transcriptional repressor p66-alpha	4.89634	4.66445	4.93696	4.84473	4.57173	5.37113	5.66875	5.75236	5.80818	5.9569
Q8WXI9	GATAD2B	Transcriptional repressor p66-beta	5.67717	5.81641	5.31412	5.42568	5.30724	6.23281	6.34802	6.00195	6.36209	6.06096
O75879	GATB	Glutamyl-tRNA(Gln) amidotransferase subunit B, mitochondrial	3.58727	3.89566	3.79095	3.85976	4.68094	2.77078	4.23098	3.49465	4.0157	3.87641
O43716	GATC	Glutamyl-tRNA(Gln) amidotransferase subunit C, mitochondrial	4.86409	4.90904	5.98427	5.44907	6.58462	6.6203	5.24768	5.17056	5.78283	4.82438
Q8NB37	GATD1	Glutamine amidotransferase-like class 1 domain-containing protein 1	6.76555	6.68717	6.84031	6.5403	6.63298	6.04825	6.27596	6.26256	6.56449	6.46688
P0DPI2	GATD3A	Glutamine amidotransferase-like class 1 domain-containing protein 3B, mitochondrial	8.5038	8.39338	8.70897	8.22315	7.92615	7.6741	8.23534	8.37952	8.41773	8.21156
P04062	GBA	Lysosomal acid glucosylceramidase	7.51004	7.07331	6.96471	7.0207	6.5588	6.13227	6.81397	6.86781	6.73409	6.88992
Q04446	GBE1	1,4-alpha-glucan-branching enzyme	4.75879	3.88815	4.81223	4.30094	3.99007	5.43138	6.3163	6.3051	5.53386	6.33983
Q92538	GBF1	Golgi-specific brefeldin A-resistance guanine nucleotide exchange factor 1	5.33949	5.36889	5.26077	5.37228	5.33931	3.86624	5.05922	5.09548	4.71398	4.90076
P02774	GC	Vitamin D-binding protein	6.73226	2.24962	2.15869	5.95262	2.01265	6.30818	6.36698	7.13297	7.60578	5.69273
P28676	GCA	Grancalcin	6.11138	5.85207	6.12015	5.81387	5.22819	4.308	5.06346	5.68624	4.82103	5.32427
Q8IWJ2	GCC2	GRIP and coiled-coil domain-containing protein 2	4.99046	5.01718	5.30301	5.14945	5.41391	4.28259	4.33095	4.49225	4.51894	4.59976
Q92947	GCDH	Glutaryl-CoA dehydrogenase, mitochondrial	5.62867	5.79394	5.97749	5.96137	5.28898	4.27567	4.82928	4.93947	5.05036	5.08506
P16383	GCFC2	GC-rich sequence DNA-binding factor 2	4.24585	4.51218	4.20224	4.40522	4.39764	4.81896	5.12888	4.88388	4.49639	5.07487
P30793	GCH1	GTP cyclohydrolase 1	3.99995	3.28042	3.94926	3.83853	3.1237	2.57039	2.61789	3.12065	2.82007	3.0125
P30047	GCHFR	GTP cyclohydrolase 1 feedback regulatory protein	5.24569	4.77435	4.95149	4.41278	4.33875	2.86016	3.89647	3.22711	3.74523	3.46986
P48506	GCLC	Glutamate--cysteine ligase catalytic subunit	4.98663	5.33107	5.30945	5.26972	5.2025	4.80847	5.24768	5.0116	5.01559	5.05965
P48507	GCLM	Glutamate--cysteine ligase regulatory subunit	7.22578	6.59432	6.68915	6.88463	6.70444	3.57749	5.09344	5.17608	4.49995	5.12211
Q92616	GCN1	eIF-2-alpha kinase activator GCN1	6.30213	6.06316	6.11392	6.44045	6.29096	5.16619	5.76337	5.66648	5.45522	5.87849
P23434	GCSH	Glycine cleavage system H protein, mitochondrial	8.30866	8.31206	9.54603	8.78218	9.50418	8.93759	7.9251	8.14513	8.52802	7.93913
Q8TB36	GDAP1	Ganglioside-induced differentiation-associated protein 1	6.37329	6.26529	5.74745	5.60145	5.48204	5.93469	6.13539	6.24861	6.25266	6.57919
Q96MZ0	GDAP1L1	Ganglioside-induced differentiation-associated protein 1-like 1	1.5215	2.23247	2.65592	1.6084	1.59217	4.40031	4.88406	5.40133	5.00227	5.34944
Q99988	GDF15	Growth/differentiation factor 15	5.77113	5.19312	4.37406	5.11132	2.60997	3.19009	4.41776	5.67179	5.41635	5.18574
P31150	GDI1	Rab GDP dissociation inhibitor alpha	8.61579	9.12119	8.6513	9.08879	8.96299	8.90623	9.0872	9.00548	8.8064	8.96018
P50395	GDI2	Rab GDP dissociation inhibitor beta	7.91151	8.05684	7.62254	8.05397	8.23031	8.46281	8.95916	8.66646	8.28293	8.68172
O14893	GEMIN2	Gem-associated protein 2	5.20213	5.56495	5.45892	5.58241	5.25809	4.88349	4.88419	5.18947	5.13848	4.95984
P57678	GEMIN4	Gem-associated protein 4	3.79045	3.60965	3.53073	4.11101	4.60931	3.31636	3.60186	3.01922	3.84133	3.33169
Q8TEQ6	GEMIN5	Gem-associated protein 5	5.77401	6.03787	5.7936	5.98692	6.18239	4.88264	5.92522	5.73764	5.62194	5.67263
Q8WXD5	GEMIN6	Gem-associated protein 6	5.16405	5.54618	5.40867	5.66051	5.81588	5.0128	4.95162	5.03754	5.14196	5.14094
O43681	GET3	ATPase GET3	8.06332	8.10358	7.87845	8.04231	7.9246	6.6964	7.07676	7.49144	7.1072	7.08768
Q7L5D6	GET4	Golgi to ER traffic protein 4 homolog	5.07741	5.0349	5.16479	5.03422	5.2466	3.3344	4.27407	4.12233	3.87199	4.24171
P55789	GFER	FAD-linked sulfhydryl oxidase ALR	4.07364	4.80055	5.59314	5.27299	5.17151	2.63092	3.20486	3.78023	4.01176	3.59699
Q96RP9	GFM1	Elongation factor G, mitochondrial	6.66132	6.62341	6.67095	6.72398	6.51847	6.35965	6.43933	6.32875	6.105	6.3648
Q969S9	GFM2	Ribosome-releasing factor 2, mitochondrial	4.26846	4.41397	4.78849	4.54894	3.63698	3.12091	3.9973	4.20906	3.75379	3.96627
Q06210	GFPT1	Glutamine--fructose-6-phosphate aminotransferase [isomerizing] 1	7.82767	7.98709	7.58785	8.05164	7.44876	6.75287	7.35684	7.41962	6.99059	7.36553
P56159	GFRA1	GDNF family receptor alpha-1	4.71059	5.48447	4.62035	4.68027	3.01765	2.02627	3.18136	3.11887	3.40648	2.86657
Q9UJY4	GGA2	ADP-ribosylation factor-binding protein GGA2	4.408	4.17081	4.1224	3.97668	4.65438	3.29032	3.3341	3.56118	3.57339	4.03462
Q9NZ52	GGA3	ADP-ribosylation factor-binding protein GGA3	5.27897	4.69177	5.04315	1.61642	4.78387	2.91621	4.14274	4.30083	4.23581	4.54282
O75223	GGCT	Gamma-glutamylcyclotransferase	7.87063	7.79963	7.65519	7.62588	7.61561	7.68661	7.7739	7.56733	7.74004	7.37711
Q92820	GGH	Gamma-glutamyl hydrolase	6.7939	6.99247	7.53931	6.88224	6.0402	5.61954	6.97751	7.36822	6.93317	7.07122
O95749	GGPS1	Geranylgeranyl pyrophosphate synthase	3.92965	5.11776	4.34417	4.54332	3.48478	5.03747	4.99647	5.08969	4.62915	4.67565
A6NGU5	GGT1	Putative glutathione hydrolase 3 proenzyme	5.41403	5.37264	4.09337	4.29022	4.58219	4.17872	4.64333	3.96463	4.25607	4.26981
Q9UJ14	GGT7	Glutathione hydrolase 7	4.04299	4.40674	4.02389	5.26404	4.37712	3.83873	4.06242	5.1082	4.51629	4.73084
Q9H3K2	GHITM	Growth hormone-inducible transmembrane protein	5.24737	4.80367	5.05849	4.86411	1.57053	2.79057	4.24816	4.24268	4.20702	4.4852
Q9NWU2	GID8	Glucose-induced degradation protein 8 homolog	5.4711	5.69386	5.97664	5.88777	6.22417	5.99274	5.90687	6.00752	5.87684	5.59621
Q6Y7W6	GIGYF2	GRB10-interacting GYF protein 2	6.29936	6.35994	6.35958	6.40101	6.52559	6.02228	6.27535	5.98417	6.06908	5.95887
Q9Y248	GINS2	DNA replication complex GINS protein PSF2	5.81773	6.28095	5.83351	6.20217	6.15436	4.69692	5.69187	5.86065	5.4337	5.50081
Q9BRX5	GINS3	DNA replication complex GINS protein PSF3	5.64897	6.22414	5.90358	6.02975	6.51767	5.61119	5.81938	5.74288	5.48169	5.57142
Q9BRT9	GINS4	DNA replication complex GINS protein SLD5	5.30365	5.52296	5.26613	5.59348	5.56914	5.17515	5.27689	4.7666	4.92952	4.93689
Q8TF64	GIPC1	PDZ domain-containing protein GIPC1	5.77608	5.61585	5.51816	5.77221	6.2254	5.445	5.55362	5.44699	5.97308	5.51822
Q9Y2X7	GIT1	ARF GTPase-activating protein GIT1	4.18283	4.70752	4.40822	4.53531	4.29124	5.28388	5.12953	5.03957	5.08647	4.83074
Q14161	GIT2	ARF GTPase-activating protein GIT2	3.17973	3.16811	2.72337	3.39975	3.1367	-1.15553	2.63284	3.45004	3.25675	3.38376
Q5VSY0	GKAP1	G kinase-anchoring protein 1	1.29892	3.08049	2.57836	2.01642	1.65559	2.66675	3.64009	3.46704	3.85922	2.97615
P06280	GLA	Alpha-galactosidase A	4.4983	4.52145	4.66048	4.40351	3.9906	3.78076	4.4514	4.83318	4.36036	4.54463
P16278	GLB1	Beta-galactosidase	5.18331	5.34199	5.41862	5.33972	3.9859	5.36663	5.98294	5.89487	5.86576	5.71029
Q86VQ1	GLCCI1	Glucocorticoid-induced transcript 1 protein	3.3004	4.3522	4.77136	4.10168	5.79784	7.48307	6.42054	5.8482	6.32911	5.97195
P23378	GLDC	Glycine dehydrogenase (decarboxylating), mitochondrial	3.88691	4.15359	3.24079	3.44518	4.49856	3.4687	4.66634	4.79273	4.5977	4.90363
Q53GS7	GLE1	Nucleoporin GLE1	4.30347	4.21742	4.66974	4.44818	4.58904	4.69178	4.27149	4.14339	4.58519	4.43577
Q92896	GLG1	Golgi apparatus protein 1	6.34998	6.025	6.07235	6.50286	6.44307	4.79443	5.20948	5.24255	5.06977	5.24333
Q9H4G4	GLIPR2	Golgi-associated plant pathogenesis-related protein 1	2.69354	2.28974	1.12073	1.70324	1.72458	0.0468824	0.663882	2.4234	0.369584	2.53109
Q92990	GLMN	Glomulin	4.36996	4.29294	4.52912	4.98027	4.35972	2.58283	4.46001	4.42913	3.95948	4.73499
Q04760	GLO1	Lactoylglutathione lyase	10.026	10.122	10.0678	9.9796	10.08	10.3479	10.3139	10.0462	10.0188	10.1297
Q9HC38	GLOD4	Glyoxalase domain-containing protein 4	8.8953	9.14544	9.19802	9.18388	8.91567	8.68191	8.90562	8.77442	8.83425	8.63126
P35754	GLRX	Glutaredoxin-1	4.02196	4.48959	5.15153	4.02211	4.8883	6.98605	6.089	6.10433	6.29882	6.49565
O76003	GLRX3	Glutaredoxin-3	7.7781	7.86087	7.53168	7.70287	8.12373	7.45371	7.65945	7.36155	7.21405	7.48707
Q86SX6	GLRX5	Glutaredoxin-related protein 5, mitochondrial	7.19331	7.4492	8.35914	7.60683	8.37498	8.85779	7.8955	8.2466	8.43584	7.72689
O94925	GLS	Glutaminase kidney isoform, mitochondrial	4.70268	4.79156	4.78922	5.24507	5.37334	5.28103	5.36176	5.14004	5.37628	5.42759
Q68CQ7	GLT8D1	Glycosyltransferase 8 domain-containing protein 1	4.45148	3.62835	4.09658	4.25995	2.88226	3.94787	3.56251	3.97527	4.307	4.33705
P49448	GLUD1	Glutamate dehydrogenase 1, mitochondrial	8.85187	8.60122	8.8354	8.67382	8.22611	8.57586	9.05873	9.20691	9.29673	9.23832
P15104	GLUL	Glutamine synthetase	1.74955	3.12698	1.16444	3.77144	4.30123	3.19587	4.90008	4.95221	4.71264	4.32997
Q49A26	GLYR1	Putative oxidoreductase GLYR1	5.42245	5.02292	5.86258	5.5306	5.45788	5.35587	5.05562	5.36962	5.94879	5.82933
O60547	GMDS	GDP-mannose 4,6 dehydratase	5.94208	6.04874	5.78584	5.79148	5.50346	0.9667	1.43764	4.54351	2.92514	3.53114
Q9Y692	GMEB1	Glucocorticoid modulatory element-binding protein 2	4.96282	4.25291	5.07864	4.78311	5.10043	2.9687	5.02799	5.23814	4.76582	5.02983
Q9UKD1	GMEB2	Glucocorticoid modulatory element-binding protein 2	1.99959	3.31642	3.33754	2.42431	3.68182	3.79811	3.98018	3.07124	4.23122	1.65984
P60983	GMFB	Glia maturation factor beta	7.7515	7.65043	7.86274	7.84363	8.14312	7.68016	8.00047	8.02857	7.96418	7.93917
O75496	GMNN	Geminin	3.50908	3.64017	5.09699	3.54175	6.64779	7.756	6.12009	5.54531	6.1295	5.81257
Q96IJ6	GMPPA	Mannose-1-phosphate guanyltransferase alpha	5.48254	5.20399	4.77319	5.21982	4.73986	3.13956	4.50574	3.86368	4.396	4.42394
Q9Y5P6	GMPPB	Mannose-1-phosphate guanyltransferase beta	6.71468	6.46983	6.46624	6.77175	6.71268	5.59084	5.69221	5.77118	5.29636	5.85298
Q9P2T1	GMPR2	GMP reductase 2	4.25712	4.37097	3.93457	4.50982	4.11208	3.19003	4.11496	4.20735	3.81105	4.5581
P49915	GMPS	GMP synthase [glutamine-hydrolyzing]	8.32687	8.34714	8.36412	8.36491	7.81014	8.17949	8.84614	8.88752	8.50698	8.90389
P29992	GNA11	Guanine nucleotide-binding protein subunit alpha-11	5.51567	5.47342	4.98039	5.50574	5.0121	4.31182	5.0464	5.29635	5.26903	4.9118
Q14344	GNA13	Guanine nucleotide-binding protein subunit alpha-13	9.16248	8.80513	8.80002	8.90505	8.49532	8.08911	9.05407	9.06635	9.14319	9.05005
P04899	GNAI2	Guanine nucleotide-binding protein G(i) subunit alpha-2	5.58513	5.53516	5.46142	5.42155	5.46508	5.34117	5.85505	5.91087	5.49419	5.85228
P08754	GNAI3	Guanine nucleotide-binding protein G(i) subunit alpha	6.21378	6.25956	5.87618	6.43088	5.93906	4.73916	5.74379	5.54252	5.50362	5.87197
P09471	GNAO1	Guanine nucleotide-binding protein G(o) subunit alpha	6.39465	6.6295	6.36096	6.39595	6.00068	6.25343	6.71968	6.89453	6.56866	6.59235
Q5JWF2	GNAS	Guanine nucleotide-binding protein G(s) subunit alpha isoforms short	6.89076	6.84447	6.71211	6.86804	6.30334	6.40793	7.19331	7.38174	6.85904	7.18323
P19087	GNAT2	Guanine nucleotide-binding protein G(t) subunit alpha-2	4.16561	3.40798	4.25073	3.69094	4.17022	5.84833	6.55315	6.22994	6.19339	6.4461
P62873	GNB1	Guanine nucleotide-binding protein G(I)/G(S)/G(T) subunit beta-1	6.02944	6.50217	5.8745	6.69487	5.67671	6.54645	6.8453	6.89024	6.39558	6.97571
Q9BYB4	GNB1L	Guanine nucleotide-binding protein subunit beta-like protein 1	3.10783	2.95305	2.6904	3.90186	4.25017	2.96882	1.49156	3.6323	2.66005	2.93486
P62879	GNB2	Guanine nucleotide-binding protein G(I)/G(S)/G(T) subunit beta-2	5.85793	6.24113	5.32137	5.9713	5.93435	5.26364	5.57046	5.5746	5.7375	5.36354
P16520	GNB3	Guanine nucleotide-binding protein G(I)/G(S)/G(T) subunit beta-3	6.94179	6.53272	6.73539	6.88895	6.49283	6.32902	6.97249	7.07446	6.70502	6.98536
Q9Y223	GNE	Bifunctional UDP-N-acetylglucosamine 2-epimerase/N-acetylmannosamine kinase	4.41155	4.48826	4.06338	4.63899	4.78823	3.70805	4.92539	4.36175	4.54598	4.79083
Q9UBI6	GNG12	Guanine nucleotide-binding protein G(I)/G(S)/G(O) subunit gamma-12	7.67395	7.4464	7.0533	7.29732	7.33391	6.64972	7.26256	7.2371	6.90754	6.92916
P50150	GNG4	Guanine nucleotide-binding protein G(I)/G(S)/G(O) subunit gamma-4	6.51978	7.20112	6.34744	6.89999	5.51063	7.33854	8.07218	8.06748	8.40371	8.16527
Q9UK08	GNG8	Guanine nucleotide-binding protein G(I)/G(S)/G(O) subunit gamma-8	7.45883	7.39333	7.54285	7.73533	5.95016	4.63329	6.0175	6.02946	5.90477	5.70042
O14610	GNGT2	Guanine nucleotide-binding protein G(I)/G(S)/G(O) subunit gamma-T2	2.23181	3.01352	1.85873	3.03713	2.60165	5.64364	5.68318	5.67002	6.39407	5.66989
P36915	GNL1	Guanine nucleotide-binding protein-like 1	5.77815	5.77551	5.70897	5.59179	5.18441	5.10967	5.88103	5.57488	5.64176	5.93495
Q13823	GNL2	Nucleolar GTP-binding protein 2	4.52025	4.54725	4.64184	4.35115	4.03198	4.11679	4.18262	4.69393	4.63039	4.91019
Q9BVP2	GNL3	Guanine nucleotide-binding protein-like 3	5.59832	5.71174	6.12387	5.67696	6.0538	5.39681	5.82831	5.67896	5.81169	5.99621
P46926	GNPDA1	Glucosamine-6-phosphate isomerase 1	8.19004	8.14822	8.10371	8.32933	8.55494	5.95287	6.34429	6.18316	6.029	6.23233
Q96EK6	GNPNAT1	Glucosamine 6-phosphate N-acetyltransferase	5.08304	5.55579	4.85783	5.35423	5.22286	4.42733	5.19853	5.27658	4.57162	5.05547
P15586	GNS	N-acetylglucosamine-6-sulfatase	8.23183	8.39844	8.78526	8.39145	7.8629	6.86745	7.28293	7.29042	7.34877	7.23535
Q08379	GOLGA2	Golgin subfamily A member 2	6.46775	6.73721	7.1518	6.99739	6.85029	6.55099	6.81611	6.94341	7.00019	6.5055
Q08378	GOLGA3	Golgin subfamily A member 3	4.91491	5.322	5.6091	5.38725	5.15356	4.53464	4.5538	4.77568	4.71504	4.38237
Q13439	GOLGA4	Golgin subfamily A member 4	4.8853	5.00805	5.21732	5.19755	5.27791	4.55028	4.60815	4.26599	4.65889	4.08391
Q14789	GOLGB1	Golgin subfamily B member 1	5.34071	5.41152	5.66028	5.54517	5.73595	5.40827	5.53416	5.6057	5.78928	5.40488
O00461	GOLIM4	Golgi integral membrane protein 4	4.45027	4.43616	4.83489	4.3749	4.97518	4.82349	4.46379	4.36839	4.52536	4.66129
Q8NBJ4	GOLM1	Golgi membrane protein 1	3.90073	4.20416	4.76899	4.49976	4.80674	4.14551	4.33705	4.3167	4.27309	3.90362
Q6P4E1	GOLM2	Protein GOLM2	2.85201	1.19856	3.22965	3.26329	2.46372	3.35036	2.71997	1.52255	1.54452	2.33868
Q9H4A6	GOLPH3	Golgi phosphoprotein 3	6.7395	6.58524	6.682	6.65585	6.84827	6.27598	6.99791	6.84528	6.43717	6.94337
Q9H4A5	GOLPH3L	Golgi phosphoprotein 3-like	3.30775	3.82185	3.71563	3.11738	3.58634	3.75295	4.3941	3.63762	3.13864	3.87613
Q9Y3E0	GOLT1B	Vesicle transport protein GOT1B	4.43986	3.68133	4.01685	4.34851	2.69819	NaN	4.08233	4.68735	3.70398	4.63826
Q9BXV9	GON7	EKC/KEOPS complex subunit GON7	6.67155	7.01566	8.0463	7.21889	7.72912	8.23368	6.77869	6.84371	7.76666	6.95318
Q9HD26	GOPC	Golgi-associated PDZ and coiled-coil motif-containing protein	3.80525	4.11524	3.79591	4.20447	4.40548	3.17017	3.34298	3.28617	2.5484	3.11985
Q9H8Y8	GORASP2	Golgi reassembly-stacking protein 2	6.54308	6.74807	6.80274	7.02171	6.66891	5.55249	6.37387	6.22962	6.38013	6.05009
O95249	GOSR1	Golgi SNAP receptor complex member 1	3.17426	3.77772	2.89114	3.8944	3.08006	2.54808	1.44963	3.56229	2.36739	1.84007
O14653	GOSR2	Golgi SNAP receptor complex member 2	4.34734	4.94896	4.70159	5.15548	5.49235	5.08902	4.25509	4.95219	4.67079	4.66203
P17174	GOT1	Aspartate aminotransferase, cytoplasmic	8.37823	8.23689	7.92935	8.08068	7.62826	6.86141	7.27374	7.16546	7.11952	7.31164
P00505	GOT2	Aspartate aminotransferase, mitochondrial	10.64	10.4052	10.7003	10.4697	10.1115	8.78084	9.63355	9.71427	9.72651	9.70479
Q8IXQ4	GPALPP1	GPALPP motifs-containing protein 1	5.20243	5.83424	6.73825	5.77274	5.95523	6.6907	6.22691	6.33179	6.71478	5.60186
Q8N954	GPATCH11	G patch domain-containing protein 11	5.77148	6.64462	6.57842	6.63657	6.53901	6.24584	6.29558	6.60392	6.43408	6.20121
Q5T3I0	GPATCH4	G patch domain-containing protein 4	2.62385	2.7063	3.07049	2.92745	3.44385	3.5658	3.41969	1.6336	3.06414	3.05006
Q9UKJ3	GPATCH8	G patch domain-containing protein 8	4.51103	4.78631	5.3287	4.86461	5.47305	5.26894	4.97224	4.84216	5.34756	4.70176
Q86WP2	GPBP1	Vasculin	4.32126	3.43932	3.46905	3.35507	3.9457	4.30854	3.58576	3.38532	3.45607	3.56736
Q8N158	GPC2	Glypican-2	3.68238	4.0061	3.40366	3.84581	2.84433	5.12472	5.84187	6.22332	6.27317	6.31419
Q9Y625	GPC6	Glypican-6	2.54518	2.86804	3.33608	3.66635	0.969213	5.35165	5.93191	5.86207	5.94005	5.88082
Q9NPB8	GPCPD1	Glycerophosphocholine phosphodiesterase GPCPD1	4.20406	3.78011	3.87999	4.41193	4.71965	3.86005	3.88149	3.64417	4.1001	3.57675
Q8N335	GPD1L	Glycerol-3-phosphate dehydrogenase 1-like protein	3.87026	4.74417	4.32231	5.18759	3.74037	1.02413	3.93669	3.80919	3.75249	3.84577
P43304	GPD2	Glycerol-3-phosphate dehydrogenase, mitochondrial	7.11958	6.97735	7.24987	7.09457	5.88492	6.81921	7.56	8.13578	7.80647	8.06575
Q9NQX3	GPHN	Gephyrin	6.24057	6.40418	6.1946	6.36292	6.30205	6.39081	6.3871	6.34082	6.25027	6.23319
P06744	GPI	Glucose-6-phosphate isomerase	9.87694	9.85165	9.54611	9.70462	9.60225	9.64643	10.0845	9.91038	9.80589	10.0481
Q92917	GPKOW	G-patch domain and KOW motifs-containing protein	5.78621	6.11875	5.8547	5.92291	5.71026	5.22299	5.82845	5.9026	5.82743	5.76348
Q9HCN4	GPN1	GPN-loop GTPase 1	3.75765	4.53188	3.60356	4.04006	4.79444	3.84027	4.05556	3.85869	3.10986	4.20991
Q9UHW5	GPN3	GPN-loop GTPase 3	4.05472	4.61565	4.28452	4.37772	4.76614	3.05602	3.99387	3.92403	4.35438	4.07533
Q5VW38	GPR107	Protein GPR107	4.38729	4.89449	3.46629	3.34189	3.43673	2.69558	4.3633	3.0316	3.91254	3.86735
Q7Z2K8	GPRIN1	G protein-regulated inducer of neurite outgrowth 1	4.1567	4.21947	4.58539	4.16526	4.17392	5.16235	4.69261	4.59221	4.94651	4.84851
Q6ZVF9	GPRIN3	G protein-regulated inducer of neurite outgrowth 3	5.72209	6.36735	6.7887	6.83751	6.76073	6.372	6.37333	6.15443	6.69642	5.88304
Q13098	GPS1	COP9 signalosome complex subunit 1	6.4261	6.46484	6.11575	6.58511	6.56974	5.9348	6.65243	6.64838	6.16851	6.69929
Q86YR5	GPSM1	G-protein-signaling modulator 1	6.36805	6.2945	5.91668	6.46907	5.93115	7.37113	7.23251	7.33433	6.98917	7.29416
Q8TD30	GPT2	Alanine aminotransferase 2	6.13574	5.83098	5.72954	5.92034	4.82384	3.76	5.58319	5.51117	5.75287	5.71109
P07203	GPX1	Glutathione peroxidase 1	8.56744	8.44104	8.54257	8.52224	7.92403	7.37555	7.74395	7.76722	7.85289	7.74166
P22352	GPX3	Glutathione peroxidase 3	4.63129	3.35721	4.13832	4.68199	4.03232	1.30641	3.21698	4.27984	4.00904	4.52398
P36969	GPX4	Phospholipid hydroperoxide glutathione peroxidase	7.50772	7.67839	7.28894	7.54698	6.9183	6.64208	7.42724	7.55396	7.22464	7.66484
P62993	GRB2	Growth factor receptor-bound protein 2	7.69112	7.67732	7.42934	7.60184	7.84507	8.55154	7.6554	7.43856	7.6348	7.54188
Q9UBQ7	GRHPR	Glyoxylate reductase/hydroxypyruvate reductase	8.01681	7.94303	7.8622	7.68822	7.36072	5.9813	7.36637	7.54299	7.42538	7.27903
Q4V328	GRIPAP1	GRIP1-associated protein 1	6.14906	6.31576	7.07429	6.58015	6.78684	6.37447	6.25659	6.3536	6.58012	6.21063
P25098	GRK2	Beta-adrenergic receptor kinase 1	4.3607	4.86845	4.28237	4.68712	4.9987	3.84437	4.85782	4.17484	4.40469	4.57264
P28799	GRN	Progranulin	6.50852	6.18003	5.77377	6.57513	7.60702	6.32804	4.54332	4.53546	5.27826	5.00693
Q9HAV7	GRPEL1	GrpE protein homolog 1, mitochondrial	8.31992	8.33593	8.58266	8.38306	8.53533	7.5546	7.74295	7.73436	8.02048	7.78002
Q8TAA5	GRPEL2	GrpE protein homolog 2, mitochondrial	4.19203	4.19316	3.84663	3.53274	3.41752	1.60131	2.91497	2.63702	1.19988	0.9367
Q12849	GRSF1	G-rich sequence factor 1	6.72434	6.74543	7.04904	7.07066	7.67336	7.15249	7.2317	7.11926	7.41544	7.10183
Q9BQ67	GRWD1	Glutamate-rich WD repeat-containing protein 1	6.69684	7.00686	6.56628	6.96275	7.11895	5.5511	6.67405	6.53493	6.03463	6.01308
Q14687	GSE1	Genetic suppressor element 1	4.22347	3.99824	3.33279	3.66481	4.53102	5.38187	5.11923	4.78071	4.93606	5.08116
P49840	GSK3A	Glycogen synthase kinase-3 alpha	5.17518	5.60917	4.77391	5.32673	5.18871	4.20946	5.11802	4.68809	4.54819	5.0956
P49841	GSK3B	Glycogen synthase kinase-3 beta	5.22154	4.86844	4.7206	4.84125	5.07154	4.93185	5.1594	5.47694	5.18104	5.3956
Q9P0R6	GSKIP	GSK3B-interacting protein	5.77067	5.70533	6.2345	6.16224	6.42268	6.41403	5.86545	5.88962	6.29443	5.94471
P06396	GSN	Gelsolin	5.58522	4.91913	4.70323	5.1354	4.17676	6.71467	7.17858	7.12032	7.19791	7.22942
P15170	GSPT1	Eukaryotic peptide chain release factor GTP-binding subunit ERF3A	8.30815	8.31266	7.92481	8.30234	8.30423	6.84818	7.49389	7.4378	7.06616	7.59789
Q8IYD1	GSPT2	Eukaryotic peptide chain release factor GTP-binding subunit ERF3B	8.20832	7.90164	6.59163	8.01851	8.03987	7.70757	7.61066	7.35676	7.42115	7.31319
P00390	GSR	Glutathione reductase, mitochondrial	7.59481	7.65066	7.49819	7.64793	7.45678	7.75033	8.11796	7.97809	7.68139	8.15735
P48637	GSS	Glutathione synthetase	7.67517	7.39119	7.51915	7.49124	7.28944	6.40451	6.71709	6.25471	6.22781	6.32425
Q9Y2Q3	GSTK1	Glutathione S-transferase kappa 1	4.92057	4.38348	5.18268	4.98898	4.84199	4.13689	3.91372	3.97428	3.95706	3.91375
P46439	GSTM1	Glutathione S-transferase Mu 1	7.07736	6.93322	6.84756	6.6411	6.14356	6.3734	7.23889	7.27963	7.19764	7.34126
P28161	GSTM2	Glutathione S-transferase Mu 2	7.3863	7.26649	7.38281	7.2198	6.51594	6.18715	7.02035	7.09244	6.8458	7.06146
P21266	GSTM3	Glutathione S-transferase Mu 3	8.81839	8.19653	8.05152	8.18463	7.86058	7.60719	8.20299	8.05647	7.81734	8.44392
P78417	GSTO1	Glutathione S-transferase omega-1	9.24372	9.30609	9.03116	9.00694	8.92441	8.30023	8.88583	8.84564	8.44189	8.66786
P09211	GSTP1	Glutathione S-transferase P	9.45345	9.87023	9.90213	10.2072	10.5377	8.61241	8.69199	8.48436	8.58686	8.29953
O43708	GSTZ1	Maleylacetoacetate isomerase	5.17498	5.63914	5.51724	5.27708	5.28868	3.93623	4.47401	4.25158	4.31863	4.99131
P52655	GTF2A1	Transcription initiation factor IIA subunit 1	7.43544	7.70159	8.29343	7.39731	7.48489	7.66714	7.45318	7.26352	7.33388	7.60089
P52657	GTF2A2	Transcription initiation factor IIA subunit 2	5.44079	5.6923	5.23858	5.25552	4.86812	4.06471	4.90922	5.48432	4.07438	5.30636
Q00403	GTF2B	Transcription initiation factor IIB	5.66584	5.84853	5.48153	5.60864	5.97424	6.55128	6.37323	6.12675	6.22956	5.95551
P29083	GTF2E1	General transcription factor IIE subunit 1	5.39793	4.91132	5.17389	5.37345	4.92111	5.73308	5.6248	5.5656	5.54172	4.44253
P29084	GTF2E2	Transcription initiation factor IIE subunit beta	4.01367	4.46016	3.81211	3.66722	4.26094	4.58471	4.68514	4.17917	4.46711	4.35769
P35269	GTF2F1	General transcription factor IIF subunit 1	6.4615	6.52811	6.71801	6.55425	6.93916	6.49771	6.59053	6.36153	6.37951	6.16794
P13984	GTF2F2	General transcription factor IIF subunit 2	6.66047	6.81008	6.70406	6.79553	6.48017	6.05019	6.78914	6.56365	6.43374	6.51661
Q6P1K8	GTF2H2	General transcription factor IIH subunit 2	4.12512	4.18522	4.15887	4.05046	4.63475	3.204	3.76956	3.98486	4.64519	4.08433
Q6ZYL4	GTF2H5	General transcription factor IIH subunit 5	3.28837	3.52118	4.10803	4.17594	3.69433	3.32769	2.80426	3.14897	3.29062	3.2373
P78347	GTF2I	General transcription factor II-I	9.41281	9.42563	9.35035	9.42959	9.31644	9.49817	9.85662	9.89838	9.72537	9.80334
Q12789	GTF3C1	General transcription factor 3C polypeptide 1	4.85454	4.75748	4.7656	4.72431	4.87853	4.18363	4.76996	5.12962	4.81511	5.02834
Q8WUA4	GTF3C2	General transcription factor 3C polypeptide 2	4.27346	4.10274	4.66975	4.62362	4.49122	4.57465	4.58975	5.05205	4.93406	5.04964
Q9Y5Q9	GTF3C3	General transcription factor 3C polypeptide 3	3.84102	3.84551	4.26713	4.02508	3.61038	4.17946	4.37776	4.73739	4.2918	4.35635
Q9UKN8	GTF3C4	General transcription factor 3C polypeptide 4	5.53659	5.667	5.63023	5.52509	5.34021	4.80377	5.65177	5.90972	5.52426	5.74797
Q9Y5Q8	GTF3C5	General transcription factor 3C polypeptide 5	5.23165	5.59977	5.44863	5.4042	5.67239	5.23461	5.63107	5.41883	5.37034	5.47066
O00178	GTPBP1	GTP-binding protein 1	5.65966	5.80782	5.40508	5.73242	5.25139	5.06645	5.66559	5.58857	5.32152	5.93273
A4D1E9	GTPBP10	GTP-binding protein 10	3.85542	4.3601	4.50426	4.26983	3.9956	0.0185488	4.15911	4.25806	4.36428	4.23071
Q969Y2	GTPBP3	tRNA modification GTPase GTPBP3, mitochondrial	4.35486	4.73986	4.52054	4.57759	3.79978	4.11813	4.13488	4.37851	4.40048	4.39464
Q9BZE4	GTPBP4	Nucleolar GTP-binding protein 1	5.48986	4.94108	5.23783	5.18243	5.19755	5.72935	5.33658	5.29988	5.22969	5.64018
Q16774	GUK1	Guanylate kinase	6.05645	6.38729	6.59699	6.54032	5.9087	6.1028	6.63831	6.66068	6.28843	6.53614
P08236	GUSB	Beta-glucuronidase	6.31019	5.71462	6.21552	5.74976	5.04144	4.30686	5.10529	5.59615	5.1997	5.58053
Q4G148	GXYLT1	Glucoside xylosyltransferase 1	3.26422	3.12551	2.6121	2.76031	3.37405	-1.45265	2.4452	3.43015	3.21729	3.57981
P46976	GYG1	Glycogenin-1	7.20228	7.41887	7.4424	7.57897	6.91574	8.28087	8.74042	8.58406	8.40213	8.238
P13807	GYS1	Glycogen [starch] synthase, muscle	5.28351	5.05298	4.84358	5.37667	5.48598	5.31272	5.17326	4.98586	5.05806	5.31497
P07305	H1-0	Histone H1.0	8.97128	9.41459	10.0603	9.53489	9.56331	9.30013	8.3734	8.25581	8.72841	8.30315
Q92522	H1-10	Histone H1.10	9.24353	9.66542	10.1391	9.50015	9.02369	10.4493	9.89816	10.1447	10.7476	10.2157
P16403	H1-2	Histone H1.2	4.97783	5.60226	5.95378	7.16838	6.56951	6.63407	5.63722	4.96429	5.58121	5.08417
P10412	H1-4	Histone H1.4	6.72972	7.62221	7.26502	7.07152	8.52447	8.63752	6.98914	6.41858	6.59406	6.05446
P16401	H1-5	Histone H1.5	0.493272	3.54688	2.85742	3.57948	1.18323	11.4989	10.3542	10.4701	10.4248	9.93361
P0C0S8	H2AC11	Histone H2A type 1-B/E	13.2083	13.9714	14.8017	14.4879	14.2007	15.5924	14.7092	14.766	15.355	14.8336
Q8IUE6	H2AC21	Histone H2A type 2-B	9.44102	9.9251	10.2341	9.86738	9.30138	9.96756	9.50297	9.98416	10.3651	9.7999
Q7L7L0	H2AC4	Histone H2A type 1-B/E	6.74925	7.45601	7.55393	7.41894	6.21465	7.81833	7.82685	7.64068	8.23973	2.04179
Q71UI9	H2AZ1	Histone H2A.Z	10.9703	11.252	11.6647	11.356	10.4174	11.0472	11.5234	12.0183	12.1057	11.8252
P58876	H2BC11	Histone H2B type 1-J	11.2864	10.6906	10.2936	10.2661	11.4273	10.8208	10.9337	11.1186	11.6262	11.6404
P58876	H2BC13	Histone H2B type 1-L	11.5866	11.7654	10.4988	10.8826	11.6085	10.7854	10.589	10.9327	10.8688	10.9266
P62805	H4C1	Histone H4	13.689	13.6146	13.5286	13.5007	13.3304	13.5551	13.5463	13.8863	13.8167	14.0253
Q14520	HABP2	Hyaluronan-binding protein 2	3.6467	2.83456	3.77433	3.22532	2.01172	1.2363	2.88263	3.66855	3.28417	2.60818
Q9P035	HACD3	Very-long-chain (3R)-3-hydroxyacyl-CoA dehydratase 3	6.90558	6.35474	6.71822	6.78554	5.82408	5.90239	6.49268	7.19312	7.20151	7.34101
Q16836	HADH	Hydroxyacyl-coenzyme A dehydrogenase, mitochondrial	7.86114	7.87725	8.31213	8.21885	7.6388	8.32327	8.89983	8.92404	9.0809	9.02762
P40939	HADHA	Trifunctional enzyme subunit alpha, mitochondrial	8.29273	8.08101	8.25441	8.19598	8.02671	6.9258	7.70977	7.70656	7.56809	7.77489
P55084	HADHB	Trifunctional enzyme subunit beta, mitochondrial	8.38403	7.97945	8.20601	7.96003	7.77301	6.92135	7.49962	7.50381	7.53415	7.66213
Q16775	HAGH	Hydroxyacylglutathione hydrolase, mitochondrial	8.6897	8.73462	8.52902	8.5282	7.75703	6.47593	7.69013	7.67154	7.51099	7.73142
P12081	HARS1	Histidine--tRNA ligase, cytoplasmic	7.36971	7.57768	7.345	7.37518	7.19141	5.78698	6.43307	6.0673	5.76084	6.12531
P49590	HARS2	Histidine--tRNA ligase, mitochondrial	6.50814	6.24951	6.53244	6.47612	6.12503	4.49911	5.28884	5.42127	5.43943	5.65318
Q92839	HAS1	Hyaluronan synthase 1	8.75065	2.91791	8.14828	8.32137	8.58897	7.55951	8.69903	8.46695	8.29578	8.62315
O14929	HAT1	Histone acetyltransferase type B catalytic subunit	7.12387	7.34423	6.68054	7.50833	7.28091	6.58543	7.21954	6.95639	6.51447	7.16085
Q96CS2	HAUS1	HAUS augmin-like complex subunit 1	4.67086	4.53758	4.46509	4.67231	4.92379	4.8434	5.10931	5.36877	5.40018	5.06167
Q68CZ6	HAUS3	HAUS augmin-like complex subunit 3	3.50048	4.16728	3.17857	2.99288	3.9132	3.57924	4.18308	3.48903	3.51793	4.18588
Q9H6D7	HAUS4	HAUS augmin-like complex subunit 4	4.52698	4.5854	4.85545	4.39521	4.68288	3.39821	4.64828	4.79858	4.05966	4.84281
O94927	HAUS5	HAUS augmin-like complex subunit 5	3.62218	3.61615	3.5173	3.08048	4.0983	3.67724	3.76718	4.03125	3.19919	3.97077
Q9BT25	HAUS8	HAUS augmin-like complex subunit 8	3.67571	3.25813	2.75853	2.9552	4.4638	1.74402	3.87506	4.16127	3.88911	3.66454
O00165	HAX1	HCLS1-associated protein X-1	7.23717	7.11727	7.17557	7.38559	6.61263	5.78071	6.37873	6.56753	6.59214	6.55464
P69905	HBA1	Hemoglobin subunit alpha	11.5287	11.0192	11.2703	11.5895	10.2789	10.7789	11.1685	12.2274	12.516	12.2168
P02042	HBB	Hemoglobin subunit delta	12.8379	12.4636	12.8016	12.8252	11.3478	11.0817	12.1698	13.5992	13.96	13.1267
P69892	HBG1	Hemoglobin subunit gamma-1	8.26416	7.46443	7.77161	7.91407	1.35455	5.89307	7.22135	8.12606	8.51389	8.20571
Q9Y450	HBS1L	HBS1-like protein	5.37594	5.59835	5.04986	5.54442	5.89449	5.56169	5.85174	5.73931	5.59471	5.79618
P53701	HCCS	Cytochrome c-type heme lyase	5.67558	5.71137	5.06846	5.26652	5.12508	4.85445	4.75674	4.60226	4.92792	4.89876
P51610	HCFC1	Host cell factor 1	7.35899	7.57113	7.46194	7.66966	7.61223	7.43391	7.7151	7.54167	7.40415	7.49749
Q13547	HDAC1	Histone deacetylase 1	6.58223	6.36926	6.97586	6.39859	6.28118	6.08506	6.84108	6.88169	6.93284	7.03933
Q92769	HDAC2	Histone deacetylase 2	7.47913	7.54609	7.64827	7.69506	7.4018	7.71735	8.25573	8.30939	8.19154	8.45654
Q9UQL6	HDAC5	Histone deacetylase 5	2.89544	3.25449	3.56365	3.22463	2.01309	4.49927	4.46148	4.81722	4.62112	4.28483
Q9UBN7	HDAC6	Histone deacetylase 6	5.72604	5.74269	5.75089	5.58408	5.3289	4.86487	5.56299	5.59256	5.32089	5.80449
Q7Z4H3	HDDC2	5'-deoxynucleotidase HDDC2	6.32031	6.42006	5.77221	5.88556	6.22001	5.75374	5.99382	5.63997	5.7159	5.57089
P51858	HDGF	Hepatoma-derived growth factor	10.4421	10.7705	11.6094	10.8633	11.3096	12.1179	11.2758	11.2614	11.6537	11.1367
Q7Z4V5	HDGFL2	Hepatoma-derived growth factor-related protein 2	6.40563	6.78896	7.5004	6.82914	7.74252	7.45648	7.48961	7.24973	7.42049	7.28054
Q9Y3E1	HDGFL3	Hepatoma-derived growth factor-related protein 3	6.49828	7.41541	8.52863	7.58011	7.94246	8.98128	7.84459	7.89659	8.64822	7.83326
Q9H0R4	HDHD2	Haloacid dehalogenase-like hydrolase domain-containing protein 2	5.69402	6.16331	5.49827	5.54997	5.52059	2.33031	5.54804	5.6559	4.75842	4.84547
Q9BSH5	HDHD3	Haloacid dehalogenase-like hydrolase domain-containing protein 3	5.46558	5.37625	5.49395	5.2563	4.72242	4.89125	5.73318	5.86063	5.43781	5.83035
Q9BXW7	HDHD5	Haloacid dehalogenase-like hydrolase domain-containing 5	6.91154	6.94667	7.25176	6.94082	6.44408	5.70589	6.6344	6.64858	6.4258	6.48487
Q00341	HDLBP	Vigilin	6.60242	6.5942	6.56459	6.62182	6.48823	7.4868	7.94392	7.87028	7.71821	7.87868
Q9H583	HEATR1	HEAT repeat-containing protein 1	5.609	5.30779	5.85668	5.65337	5.39405	4.46817	5.43333	5.40471	5.25886	5.43303
Q7Z4Q2	HEATR3	HEAT repeat-containing protein 3	5.32778	5.70316	5.74964	5.75695	5.65113	4.69814	5.67571	5.78636	5.61069	4.90763
Q6AI08	HEATR6	HEAT repeat-containing protein 6	2.5791	2.84732	2.06336	2.25965	3.4207	2.59729	2.96489	2.73585	3.23737	2.67563
Q9NRV9	HEBP1	Heme-binding protein 1	5.42923	5.28142	5.21823	5.14901	4.36013	4.50928	4.63434	4.75574	4.12487	4.44627
Q9Y5Z4	HEBP2	Heme-binding protein 2	7.59795	7.9545	8.42675	7.99819	8.78152	7.63956	7.2724	6.95065	7.18317	6.67139
Q9ULT8	HECTD1	E3 ubiquitin-protein ligase HECTD1	4.38344	4.01044	3.73361	3.62242	4.57716	2.53519	3.79015	4.30306	3.23002	4.05282
Q9NRZ9	HELLS	Lymphoid-specific helicase	4.40469	4.41174	4.80777	4.48241	5.04293	4.74589	5.22551	5.0982	4.82469	5.27411
P06865	HEXA	Beta-hexosaminidase subunit alpha	6.82694	6.89211	6.9959	6.6852	6.21944	4.79295	5.61356	5.81887	5.61153	5.33065
P07686	HEXB	Beta-hexosaminidase subunit beta	6.99525	6.953	7.03083	6.61106	5.62387	5.23346	6.10971	6.29842	6.01144	6.09728
O94992	HEXIM1	Protein HEXIM1	5.68077	5.68535	7.26769	6.25433	6.71249	7.03142	5.99179	6.12252	6.62662	5.89888
Q96MH2	HEXIM2	Protein HEXIM2	2.27682	2.27363	3.1673	2.64201	3.00254	2.15677	1.21118	2.08414	-0.533368	2.08642
Q9BTY7	HGH1	Protein HGH1 homolog	6.23306	6.61162	6.32333	6.35624	6.57587	5.52877	5.48626	5.80415	5.51489	5.42338
O14964	HGS	Hepatocyte growth factor-regulated tyrosine kinase substrate	6.69065	6.87662	6.79248	6.93106	7.31733	6.90723	7.26762	7.25226	7.04636	6.92636
P31937	HIBADH	3-hydroxyisobutyrate dehydrogenase, mitochondrial	5.5555	5.54032	5.46408	5.47988	4.43927	5.46299	5.87742	5.89327	5.71571	5.73272
Q6NVY1	HIBCH	3-hydroxyisobutyryl-CoA hydrolase, mitochondrial	6.5875	6.54515	6.9834	6.7026	6.43196	5.71241	6.59662	6.68301	6.64429	6.5165
Q96JB3	HIC2	Hypermethylated in cancer 2 protein	10.2564	9.62346	9.62896	10.1298	9.73413	9.0281	9.2409	9.49557	9.06827	9.13646
Q9NWT6	HIF1AN	Hypoxia-inducible factor 1-alpha inhibitor	4.21371	3.93053	3.47667	4.38925	4.12035	4.63839	3.58891	2.56715	2.97616	2.94819
Q53FT3	HIKESHI	Protein Hikeshi	3.98462	4.47179	4.90241	4.8525	4.52651	5.35605	5.88876	5.65689	5.28138	5.64976
P49773	HINT1	Histidine triad nucleotide-binding protein 1	10.5812	10.7886	10.8829	10.8683	11.104	11.2825	10.9872	10.7192	11.0972	10.8143
Q9BX68	HINT2	Histidine triad nucleotide-binding protein 2, mitochondrial	8.65277	8.55688	8.93025	8.59482	7.57376	8.24923	8.64311	8.81018	8.86517	8.3948
Q9NQE9	HINT3	Histidine triad nucleotide-binding protein 3	4.64064	5.332	4.82748	5.07865	4.79997	3.35817	4.17505	4.42272	4.33345	3.8943
O00291	HIP1	Huntingtin-interacting protein 1	4.58865	4.39401	4.42986	4.19925	4.52971	4.39658	5.13186	5.41346	4.93674	5.06264
O75146	HIP1R	Huntingtin-interacting protein 1-related protein	4.01143	4.03885	3.59197	3.68669	4.00906	4.14732	4.06883	4.17534	3.71997	4.49542
Q9BW71	HIRIP3	HIRA-interacting protein 3	7.19845	7.65918	8.23274	7.84821	7.60453	7.90291	7.39796	7.48063	7.76628	7.39645
P19367	HK1	Hexokinase-1	6.74774	6.42712	6.4442	6.20815	5.66791	5.57607	6.84694	7.04244	6.74674	7.00689
P52789	HK2	Hexokinase-2	4.5296	5.06072	4.67875	4.64111	4.80973	5.97376	6.77684	7.12534	6.6837	6.79099
P01893	HLA-A	HLA class I histocompatibility antigen, A alpha chain	5.49182	5.18675	4.94122	4.73426	5.26271	4.86218	4.95283	5.51243	5.47987	5.65091
P01889	HLA-B	HLA class I histocompatibility antigen, B alpha chain	4.97285	3.68351	1.86648	3.28429	3.17975	3.59352	3.8586	4.57466	4.15422	4.56731
P10321	HLA-C	HLA class I histocompatibility antigen, C alpha chain	6.89885	6.47282	6.09128	6.24568	6.68248	6.03746	5.98073	6.53018	6.43561	6.03256
P50747	HLCS	Biotin--protein ligase	4.45177	4.96786	4.70088	4.62501	4.39041	3.58046	4.73992	4.77394	4.27233	4.76738
Q8TCT9	HM13	Minor histocompatibility antigen H13	6.61764	6.22954	6.67481	6.76204	5.32026	5.09419	5.79293	6.35695	5.69283	6.55472
Q6NT76	HMBOX1	Homeobox-containing protein 1	2.93212	3.37692	3.11856	3.32325	2.73214	3.54962	3.82243	3.20497	4.15475	4.38411
P08397	HMBS	Porphobilinogen deaminase	6.5137	6.56714	6.56966	6.43193	6.01484	5.38296	6.30108	6.06799	5.83543	5.62561
Q96FZ2	HMCES	Abasic site processing protein HMCES	3.70344	3.63809	3.82728	3.79327	3.85099	3.69367	4.35742	4.67578	4.35506	4.46693
Q9NP66	HMG20A	High mobility group protein 20A	5.88935	5.7665	6.04654	5.77192	6.31444	7.32291	6.87296	6.86976	7.09444	6.75296
P17096	HMGA1	High mobility group protein HMG-I/HMG-Y	9.86448	10.7527	11.7042	10.7022	11.4446	12.5776	11.482	11.6226	11.9669	11.4054
P52926	HMGA2	High mobility group protein HMGI-C	9.04068	9.87883	10.86	10.0215	10.0599	8.79744	8.04062	8.0187	8.44583	7.34135
P09429	HMGB1	High mobility group protein B1	10.4522	10.6022	11.0383	10.6435	11.0342	11.7983	10.703	10.4217	10.9572	10.7111
P26583	HMGB2	High mobility group protein B2	10.4412	10.874	11.5303	11.3248	11.0524	12.8363	12.1175	11.9501	12.4162	12.0423
O15347	HMGB3	High mobility group protein B3	9.63235	9.98021	10.3703	9.97626	10.4821	11.4029	10.0257	9.76988	10.1775	9.73831
Q01581	HMGCS1	Hydroxymethylglutaryl-CoA synthase, cytoplasmic	5.49623	5.86145	5.08923	5.92067	6.64266	6.12124	5.4715	5.38925	5.28231	5.77635
P05114	HMGN1	Non-histone chromosomal protein HMG-14	7.67248	8.24249	9.4857	8.55284	8.55436	9.59068	9.10501	9.19137	9.26425	8.97981
O75330	HMMR	Hyaluronan mediated motility receptor	2.03732	4.14837	3.80301	4.07338	3.26269	3.6117	4.34539	4.53212	3.46519	3.61496
P30519	HMOX2	Heme oxygenase 2	8.75527	8.54087	8.44754	8.54209	8.02393	7.79942	8.07762	8.2593	8.10269	7.87406
Q13151	HNRNPA0	Heterogeneous nuclear ribonucleoprotein A0	8.63881	8.8532	9.03798	8.78968	8.86328	8.50326	8.65578	8.82801	8.99166	9.00742
P09651	HNRNPA1	Heterogeneous nuclear ribonucleoprotein A1	11.2704	11.4188	11.5583	11.6048	11.7948	12.1921	12.1081	11.8379	12.1278	12.203
P22626	HNRNPA2B1	Heterogeneous nuclear ribonucleoproteins A2/B1	12.1134	11.9804	12.359	12.1241	12.1214	12.7549	12.6379	12.324	12.9372	12.6159
P51991	HNRNPA3	Heterogeneous nuclear ribonucleoprotein A3	10.8947	10.9754	11.5607	11.24	10.9302	11.0844	11.3097	11.2299	11.5025	11.6613
Q99729	HNRNPAB	Heterogeneous nuclear ribonucleoprotein A/B	10.3545	10.1936	10.8595	10.3923	10.2149	10.3397	9.37824	9.43211	9.89383	9.75976
P07910	HNRNPC	Heterogeneous nuclear ribonucleoproteins C1/C2	11.9539	11.9243	11.9271	11.9353	11.8232	11.8304	12.0085	12.0689	11.972	12.133
Q14103	HNRNPD	Heterogeneous nuclear ribonucleoprotein D0	10.7113	10.9579	11.6764	11.5766	11.564	12.7448	12.0191	11.9285	12.4341	12.0958
O14979	HNRNPDL	Heterogeneous nuclear ribonucleoprotein D-like	9.85483	10.0814	10.7849	10.4594	11.0198	12.3255	11.5092	11.3197	11.9452	11.3581
P52597	HNRNPF	Heterogeneous nuclear ribonucleoprotein F	9.6588	9.69278	9.80996	9.76986	9.77654	9.68849	10.1553	10.3249	10.0033	10.0224
P31943	HNRNPH1	Heterogeneous nuclear ribonucleoprotein H	10.4023	10.5031	10.4305	10.2657	10.5387	10.7599	10.4994	10.403	10.6845	10.8495
P55795	HNRNPH2	Heterogeneous nuclear ribonucleoprotein H2	7.75483	7.79905	7.74868	7.69312	6.95704	7.80846	8.02504	8.19696	7.95959	8.0819
P31942	HNRNPH3	Heterogeneous nuclear ribonucleoprotein H3	8.43497	8.61458	8.8087	8.54151	8.01981	9.24364	9.41136	9.25434	9.6158	9.31436
P61978	HNRNPK	Heterogeneous nuclear ribonucleoprotein K	11.6617	11.7705	11.627	11.6726	11.5398	12.0797	11.9661	11.8872	11.9947	11.8709
P14866	HNRNPL	Heterogeneous nuclear ribonucleoprotein L	9.36742	9.26593	9.31896	9.23774	8.89561	9.51675	9.74184	9.66033	9.79801	9.78977
Q8WVV9	HNRNPLL	Heterogeneous nuclear ribonucleoprotein L-like	5.27942	5.4192	5.2065	5.28892	4.75385	5.04732	5.77105	6.0223	5.63284	5.9569
P52272	HNRNPM	Heterogeneous nuclear ribonucleoprotein M	10.3542	10.5151	10.8072	10.7053	10.3724	11.0308	11.0743	10.8981	11.3601	11.1821
O43390	HNRNPR	Heterogeneous nuclear ribonucleoprotein R	9.22967	9.11645	9.24777	9.21812	8.72781	8.89206	9.4232	9.46953	9.39927	9.5969
Q00839	HNRNPU	Heterogeneous nuclear ribonucleoprotein U	10.8157	10.6064	10.7141	10.8303	10.4029	10.8541	11.0245	10.972	11.2264	11.1865
Q9BUJ2	HNRNPUL1	Heterogeneous nuclear ribonucleoprotein U-like protein 1	8.74886	8.69401	8.6166	8.60579	7.89995	8.09653	8.49268	8.67939	8.62615	8.7009
Q1KMD3	HNRNPUL2	Heterogeneous nuclear ribonucleoprotein U-like protein 2	7.31563	7.16062	7.51255	7.26928	6.76817	7.52702	8.00241	8.05453	8.1295	8.19941
Q86YM7	HOMER1	Homer protein homolog 1	3.52737	3.95316	3.01975	3.56417	4.89416	3.77498	2.75885	3.1562	3.2727	1.86593
Q9UJC3	HOOK1	Protein Hook homolog 1	4.79823	4.7955	4.68111	4.89696	4.37574	4.69498	4.93371	4.99923	5.0836	4.8198
Q96ED9	HOOK2	Protein Hook homolog 2	3.8412	3.87121	3.23597	4.30546	4.09337	3.33956	3.38366	3.52792	1.8738	2.10839
Q86VS8	HOOK3	Protein Hook homolog 3	4.25145	4.50214	4.35453	4.55426	4.79683	4.24321	4.4721	4.72625	4.69318	4.20856
Q5SSJ5	HP1BP3	Heterochromatin protein 1-binding protein 3	8.01441	8.08624	8.15119	7.9687	7.40311	8.63045	8.46224	8.90248	8.88383	8.83224
P84074	HPCA	Neuron-specific calcium-binding protein hippocalcin	6.83008	6.66258	6.28935	6.53392	6.37164	7.99505	7.31673	7.17065	7.24145	7.32124
P37235	HPCAL1	Hippocalcin-like protein 1	6.3374	5.86336	5.61903	5.77687	4.77196	7.46848	6.51741	6.88215	7.40479	6.82636
Q9NWY4	HPF1	Histone PARylation factor 1	5.65074	6.31782	5.83928	6.38341	5.12039	6.35421	6.69772	7.18245	6.70921	6.73548
P00492	HPRT1	Hypoxanthine-guanine phosphoribosyltransferase	8.5923	8.62516	8.15519	8.3017	8.35142	7.62582	8.2094	8.05026	7.57035	8.07581
Q53T59	HS1BP3	HCLS1-binding protein 3	5.78746	5.96246	5.87974	5.79657	5.66761	5.40176	5.63114	5.10985	5.26826	5.16326
Q7LGA3	HS2ST1	Heparan sulfate 2-O-sulfotransferase 1	4.07471	4.02559	4.00324	3.97279	3.9504	2.84379	4.16054	3.01966	3.63829	4.54196
O75506	HSBP1	Heat shock factor-binding protein 1	6.97015	7.31373	8.23958	7.49458	8.81371	7.79708	7.36329	7.52711	7.9576	7.4476
Q8IWL3	HSCB	Iron-sulfur cluster co-chaperone protein HscB	4.67799	5.27387	5.55404	5.33926	5.3226	1.56509	4.55653	4.74317	4.60929	4.29411
Q99714	HSD17B10	3-hydroxyacyl-CoA dehydrogenase type-2	9.89543	9.94935	10.0376	9.96946	9.64307	8.64263	9.21123	9.41341	9.33961	9.38628
Q53GQ0	HSD17B12	Very-long-chain 3-oxoacyl-CoA reductase	4.64638	3.58704	3.99535	4.65486	3.84759	5.33439	5.69413	5.56783	5.60111	6.07436
P51659	HSD17B4	Peroxisomal multifunctional enzyme type 2	5.45655	5.20178	5.0795	5.51854	6.39377	4.66831	4.84723	4.94749	4.93058	5.24232
P56937	HSD17B7	3-keto-steroid reductase	4.49734	4.63689	4.7871	4.87897	4.41019	2.74172	4.36934	3.96921	3.43554	4.41497
Q92506	HSD17B8	Estradiol 17-beta-dehydrogenase 8	4.73308	4.3067	5.35371	5.04474	3.48379	4.82521	5.52588	5.52207	5.35639	5.46097
Q3SXM5	HSDL1	Inactive hydroxysteroid dehydrogenase-like protein 1	5.15404	4.71092	5.05368	4.65094	3.61794	4.5242	5.13677	5.34055	4.92547	4.99345
Q6YN16	HSDL2	Hydroxysteroid dehydrogenase-like protein 2	7.29129	6.90649	7.69017	7.34426	7.16955	5.94039	6.72817	6.73395	6.50785	6.65277
Q00613	HSF1	Heat shock factor protein 1	5.6401	5.84186	6.09641	5.80642	5.77788	5.29314	5.50623	5.75652	5.47717	5.52065
P07900	HSP90AA1	Heat shock protein HSP 90-alpha	12.0995	12.0509	11.92	12.0237	12.2208	11.7454	11.9773	11.9068	11.7966	11.8518
P08238	HSP90AB1	Heat shock protein HSP 90-beta	12.0509	11.9528	11.6763	12.0106	12.8585	12.4483	12.2979	12.0114	12.13	12.2755
Q58FF8	HSP90AB2P	Putative heat shock protein HSP 90-beta 2	9.35203	4.23105	2.15361	3.93353	0.00487246	7.19066	6.83871	5.96815	8.12296	8.91537
Q58FF6	HSP90AB4P	Putative heat shock protein HSP 90-beta 4	9.36823	9.71879	9.94079	10.087	10.4778	9.35687	9.82135	10.025	9.42448	10.1308
P14625	HSP90B1	Endoplasmin	10.9801	11.0385	11.2513	11.3966	10.8751	10.666	10.7234	10.9791	10.7857	10.7372
O43301	HSPA12A	Heat shock 70 kDa protein 12A	7.0994	7.55089	7.37138	7.46756	7.47756	6.1115	6.75601	6.93218	6.29445	6.6228
P48723	HSPA13	Heat shock 70 kDa protein 13	6.08405	5.65658	6.07017	6.39705	5.1517	5.95948	6.41592	6.74201	6.71072	6.38084
Q0VDF9	HSPA14	Heat shock 70 kDa protein 14	6.15685	6.57075	5.87501	6.35985	6.79328	6.04018	6.90323	6.83628	6.67972	6.7053
P0DMV8	HSPA2	Endoplasmic reticulum chaperone BiP	11.9734	12.166	11.8863	12.1173	12.5072	11.7904	11.6614	11.797	11.4257	11.508
P34932	HSPA4	Heat shock 70 kDa protein 4	9.63571	9.72547	9.68443	9.75282	9.78602	9.41834	9.66	9.46867	9.35879	9.38228
O95757	HSPA4L	Heat shock 70 kDa protein 4L	7.79782	7.7886	7.63294	7.88272	7.32981	9.05851	8.99417	8.74102	8.74014	8.64928
P11021	HSPA5	Endoplasmic reticulum chaperone BiP	11.7087	11.779	12.1046	12.1383	12.0576	11.4787	11.1702	11.3053	11.5212	11.0924
P11142	HSPA8	Heat shock cognate 71 kDa protein	12.5782	12.6252	12.298	12.5391	13.1035	12.9995	12.763	12.6089	12.6323	12.6025
P38646	HSPA9	Stress-70 protein, mitochondrial	11.9074	11.9513	12.0781	11.9352	11.6945	11.4897	11.534	11.749	11.9114	11.3608
P04792	HSPB1	Heat shock protein beta-1	12.1885	11.6836	12.0518	11.6396	12.0768	10.5348	10.3508	10.2594	10.6129	10.1567
Q9Y547	HSPB11	Intraflagellar transport protein 25 homolog	4.74997	4.06207	4.53318	4.53986	4.74497	5.88391	5.75232	5.49902	5.19549	5.53295
Q9NZL4	HSPBP1	Hsp70-binding protein 1	7.0105	7.26108	6.7341	7.13473	7.39072	6.10712	6.7091	6.62051	6.31892	6.55357
P10809	HSPD1	60 kDa heat shock protein, mitochondrial	12.134	12.2186	12.4036	12.2497	11.9419	12.049	12.0711	12.1742	12.4657	12.0681
P61604	HSPE1	10 kDa heat shock protein, mitochondrial	12.3535	12.5071	13.7018	12.9623	13.2592	13.5813	12.7594	12.7543	13.5414	12.847
Q92598	HSPH1	Heat shock protein 105 kDa	7.3962	7.51269	7.29248	7.49959	7.88578	7.66927	7.48105	7.38693	7.4434	7.47106
O43719	HTATSF1	HIV Tat-specific factor 1	6.49057	6.65525	6.81323	6.51671	6.93012	6.8146	7.05252	6.92183	6.44104	6.83442
P83110	HTRA2	Serine protease HTRA2, mitochondrial	5.55486	5.92648	5.58708	5.7355	5.52772	5.83382	5.71564	6.29515	6.44396	6.20775
Q7Z6Z7	HUWE1	E3 ubiquitin-protein ligase HUWE1	5.69532	5.73087	5.89219	5.70689	5.90963	5.88072	6.18076	6.21906	5.9346	6.13606
Q5T013	HYI	Putative hydroxypyruvate isomerase	4.06695	3.80246	3.33445	4.11675	2.32173	2.78329	3.09999	3.14719	2.4717	2.30527
Q9Y4L1	HYOU1	Hypoxia up-regulated protein 1	9.60006	9.59962	9.60634	9.89561	9.15093	8.16016	8.42415	8.81116	8.76003	8.4679
Q9NX55	HYPK	Huntingtin-interacting protein K	6.87569	7.37976	7.75708	7.50597	8.47663	9.05966	7.55153	7.19497	7.84309	7.4458
Q2TAA2	IAH1	Isoamyl acetate-hydrolyzing esterase 1 homolog	7.44288	7.41586	7.32979	7.0616	7.02136	6.42404	6.6441	6.42897	6.51592	6.58205
P41252	IARS1	Isoleucine--tRNA ligase, cytoplasmic	9.09644	8.85295	8.63735	8.8258	8.26943	7.26631	8.39876	8.37053	8.07517	8.54992
Q9NSE4	IARS2	Isoleucine--tRNA ligase, mitochondrial	7.44679	7.15689	7.53551	7.18146	6.50311	6.07665	7.12335	7.23079	7.23228	7.09606
Q5T440	IBA57	Putative transferase CAF17, mitochondrial	2.92875	3.43819	3.43685	3.68767	3.70723	2.8019	3.51421	3.24164	3.60208	3.61753
P14735	IDE	Insulin-degrading enzyme	5.72722	5.55306	5.57853	5.65392	6.21335	4.9992	5.37908	5.11704	4.77529	5.09918
O75874	IDH1	Isocitrate dehydrogenase [NADP] cytoplasmic	7.55225	7.67313	7.35064	7.60248	8.291	7.18272	7.67931	7.4839	7.09321	7.36511
P48735	IDH2	Isocitrate dehydrogenase [NADP], mitochondrial	9.18779	8.97536	9.13034	8.8488	8.0685	8.63798	9.37118	9.50221	9.40057	9.44183
P50213	IDH3A	Isocitrate dehydrogenase [NAD] subunit alpha, mitochondrial	7.71545	7.80555	7.69805	7.59589	6.81224	6.62734	6.9251	7.18369	7.36606	6.97564
O43837	IDH3B	Isocitrate dehydrogenase [NAD] subunit beta, mitochondrial	6.10859	5.95672	6.06136	5.92106	5.56824	4.42804	5.29125	5.70451	5.62665	5.4979
P51553	IDH3G	Isocitrate dehydrogenase [NAD] subunit gamma, mitochondrial	4.8973	5.09874	5.36796	4.67653	3.80426	2.83285	4.17945	4.55356	4.43148	5.01813
Q13907	IDI1	Isopentenyl-diphosphate Delta-isomerase 1	6.32678	6.29062	5.8894	6.64053	6.03407	6.74277	6.95387	6.60435	6.5268	6.74758
P13284	IFI30	Gamma-interferon-inducible lysosomal thiol reductase	4.16513	4.13895	5.27839	4.57702	3.3694	2.97081	4.4641	4.49592	3.30926	3.25458
O00458	IFRD1	Interferon-related developmental regulator 1	2.77144	1.76825	3.7574	4.08306	2.68231	3.52757	4.16846	4.523	4.12852	3.996
Q8IY31	IFT20	Intraflagellar transport protein 20 homolog	3.47632	4.05792	3.86918	3.8648	2.30251	2.29851	3.1532	2.86842	2.35626	1.75696
Q9BW83	IFT27	Intraflagellar transport protein 27 homolog	5.40366	5.53579	4.91267	5.46574	4.73476	3.63221	3.85011	3.76234	2.43373	3.04654
Q96FT9	IFT43	Intraflagellar transport protein 43 homolog	3.737	0.175084	0.357518	-0.57682	2.02518	2.18294	2.65109	1.83161	1.93791	3.0467
Q96LB3	IFT74	Intraflagellar transport protein 74 homolog	3.86557	3.76823	3.36422	3.81028	3.53471	3.39262	3.73716	3.83562	3.99222	3.88871
P78318	IGBP1	Immunoglobulin-binding protein 1	4.57534	4.88886	4.55229	4.73132	4.99972	4.30562	4.65022	4.87103	4.37571	4.80904
P08069	IGF1R	Insulin-like growth factor 1 receptor	5.09426	4.68896	5.14973	4.97959	5.02718	3.51026	2.16941	3.21633	1.01123	3.11124
Q9NZI8	IGF2BP1	Insulin-like growth factor 2 mRNA-binding protein 1	9.34792	9.30657	9.31438	9.35741	8.95918	9.023	9.45191	9.63504	9.58843	9.71912
Q9Y6M1	IGF2BP2	Insulin-like growth factor 2 mRNA-binding protein 2	6.77398	7.04353	7.02129	7.01742	6.4367	5.96326	6.54261	6.60857	6.34353	6.25848
O00425	IGF2BP3	Insulin-like growth factor 2 mRNA-binding protein 3	7.54837	7.54958	7.37327	7.41853	6.91348	7.19033	7.38195	7.51298	7.43877	7.43765
P11717	IGF2R	Cation-independent mannose-6-phosphate receptor	6.94695	6.73884	6.23715	6.67411	6.72524	5.39678	5.48072	5.64345	5.33553	5.47157
Q13123	IK	Protein Red	7.23963	7.5308	7.87445	7.53503	7.92866	7.77887	7.68269	7.3827	7.65003	7.18425
Q70UQ0	IKBIP	Inhibitor of nuclear factor kappa-B kinase-interacting protein	4.61221	3.79502	3.84838	4.16446	4.34754	2.13802	1.40457	3.6839	1.28324	2.81846
Q9Y6K9	IKBKG	NF-kappa-B essential modulator	4.43694	4.96451	5.67651	4.9164	5.51446	5.85948	5.12591	4.91823	5.80668	5.21682
Q12905	ILF2	Interleukin enhancer-binding factor 2	9.45494	9.64341	9.654	9.70016	9.43126	9.16344	9.78633	9.82235	9.49118	9.71227
Q12906	ILF3	Interleukin enhancer-binding factor 3	10.9101	11.0103	10.9017	10.8811	10.7345	11.0993	11.209	11.0146	11.0066	11.113
Q13418	ILK	Integrin-linked protein kinase	5.86074	5.63974	5.66432	5.35192	5.19966	4.17409	5.09202	5.14294	5.2662	5.27302
Q9H0C8	ILKAP	Integrin-linked kinase-associated serine/threonine phosphatase 2C	5.71432	5.78399	5.2191	5.43274	5.59283	5.63834	5.39772	5.58988	5.27777	5.53414
A1L0T0	ILVBL	2-hydroxyacyl-CoA lyase 2	5.8355	5.99537	5.69464	5.93213	5.64472	5.05922	5.66908	5.59556	5.63826	5.44844
Q16891	IMMT	MICOS complex subunit MIC60	8.55179	8.1846	8.37159	8.20677	7.46683	7.59863	7.9713	8.39183	8.36792	8.38054
Q9NV31	IMP3	U3 small nucleolar ribonucleoprotein protein IMP3	5.57954	6.13585	6.18114	6.33269	6.21343	4.82478	5.8732	6.29058	5.83032	6.34407
P29218	IMPA1	Inositol monophosphatase 1	6.67439	7.09319	6.7056	6.77776	6.74466	6.84278	7.22081	7.06048	6.57967	6.95189
Q9P2X3	IMPACT	Protein IMPACT	4.07737	4.25972	4.15669	3.57529	3.76286	2.1799	3.61279	3.28192	3.50028	2.8849
P20839	IMPDH1	Inosine-5'-monophosphate dehydrogenase 1	5.42205	5.18608	5.34122	5.38807	4.94718	3.56385	4.7126	4.44385	4.82302	4.90588
P12268	IMPDH2	Inosine-5'-monophosphate dehydrogenase 2	9.05086	9.05692	9.09101	9.04787	9.71154	8.37083	8.37914	8.12305	8.17867	8.36357
Q16352	INA	Alpha-internexin	8.29231	8.6678	8.33947	8.61527	8.05035	9.9975	9.82972	10.2237	9.93664	9.91703
Q9NQS7	INCENP	Inner centromere protein	3.93728	4.02827	4.29428	3.96526	4.05125	4.68409	4.71726	5.19299	5.50523	5.11526
Q27J81	INF2	Inverted formin-2	4.054	3.8958	3.77935	3.61117	3.88312	3.92398	4.57102	4.63862	3.8321	4.64011
Q9UK53	ING1	Inhibitor of growth protein 1	3.46263	3.38626	4.21079	3.93469	2.62917	4.63717	4.55592	4.73234	4.81144	4.33533
Q9NXR8	ING3	Inhibitor of growth protein 3	3.34196	3.8204	4.06607	3.81613	3.79824	3.66836	4.60941	4.46022	3.79575	2.97729
Q9UNL4	ING4	Inhibitor of growth protein 4	4.89732	5.03984	4.50616	4.8022	4.47521	3.81226	4.07598	4.28328	4.05985	4.52557
Q8WYH8	ING5	Inhibitor of growth protein 5	1.96248	1.94427	0.933021	1.36406	2.7407	4.38899	3.02884	3.36109	3.96818	3.15272
P58166	INHBE	Inhibin beta E chain	5.35859	4.92067	5.70154	5.53358	1.58501	2.81092	4.54189	5.91923	6.10858	5.68597
Q9NRY2	INIP	SOSS complex subunit C	5.72243	5.89291	6.05105	6.21169	6.81323	6.99252	6.27078	6.2567	6.69389	6.23436
O15357	INPPL1	Phosphatidylinositol 3,4,5-trisphosphate 5-phosphatase 2	4.65054	4.26634	4.07142	4.30977	3.93408	4.35017	5.1569	2.81738	4.50921	4.59574
Q9NVR2	INTS10	Integrator complex subunit 10	3.56549	2.18204	3.34332	3.47525	2.87992	2.34816	3.41193	3.70311	3.40426	3.66562
Q5TA45	INTS11	Integrator complex subunit 11	2.39655	2.83541	2.98309	3.55861	3.6319	2.93356	3.71322	2.05471	2.09653	3.22552
Q9NVM9	INTS13	Integrator complex subunit 13	4.77913	4.72276	4.86095	4.59291	4.86395	3.90203	4.51733	4.68876	4.1898	4.83464
Q96SY0	INTS14	Integrator complex subunit 14	4.16754	3.35637	3.91418	4.42667	4.20702	3.73039	3.92083	4.10829	3.98429	4.01168
Q68E01	INTS3	Integrator complex subunit 3	4.87257	4.56736	4.28851	4.92959	4.21826	2.92734	4.76248	5.06548	4.16281	4.9645
Q96HW7	INTS4	Integrator complex subunit 4	3.2158	2.01845	3.13233	3.65743	2.08799	-1.74458	3.48967	3.11458	2.54998	2.72223
Q9NVH2	INTS7	Integrator complex subunit 7	6.2353	6.05387	6.30323	6.20784	6.16528	6.29521	6.85839	6.6923	6.97022	6.84402
Q9UI26	IPO11	Importin-11	4.75113	4.63291	4.26713	4.81435	4.60993	2.53097	4.456	4.57211	4.08609	4.60608
O94829	IPO13	Importin-13	3.0839	3.0484	2.76845	3.04066	1.34217	3.2581	3.24531	3.99636	3.63449	3.86517
Q8TEX9	IPO4	Importin-4	5.69808	5.6185	5.35911	5.76564	5.54711	3.62055	4.63752	4.59276	4.47814	4.81582
O00410	IPO5	Importin-5	8.2604	8.40614	7.92587	8.50073	8.74304	8.50231	9.13742	8.86502	8.57912	9.07089
O95373	IPO7	Importin-7	7.69128	7.42311	7.21373	7.59734	7.66604	6.86509	7.50719	7.48699	7.28245	7.73568
O15397	IPO8	Importin-8	4.58605	3.89393	4.44794	4.3909	4.65049	3.96682	4.76706	4.72327	3.48674	4.65152
Q96P70	IPO9	Importin-9	7.97893	7.92817	7.49543	7.97311	7.8453	7.00892	7.76386	7.79116	7.22888	7.90282
Q15051	IQCB1	IQ calmodulin-binding motif-containing protein 1	4.34729	3.94549	4.10503	3.63854	3.15459	2.41309	4.25465	3.77029	3.32249	4.01798
P46940	IQGAP1	Ras GTPase-activating-like protein IQGAP1	5.80354	5.97855	5.81592	5.88487	6.26328	4.42635	5.51243	5.23707	5.07352	5.1856
Q13576	IQGAP2	Ras GTPase-activating-like protein IQGAP2	7.2835	7.06942	7.25547	6.72694	6.40616	4.56703	5.79045	5.8949	5.34926	5.54495
Q6DN90	IQSEC1	IQ motif and SEC7 domain-containing protein 1	3.0811	3.48884	3.15185	3.39969	3.91459	3.88839	3.80589	3.65761	3.58259	3.9046
P51617	IRAK1	Interleukin-1 receptor-associated kinase 1	3.78204	4.73894	4.74009	4.43473	4.67873	3.31179	4.69029	4.44236	3.95589	4.49472
Q8IU81	IRF2BP1	Interferon regulatory factor 2-binding protein 1	4.82963	5.06818	4.95011	5.08403	5.06598	4.54499	5.26965	5.38969	5.00762	5.00982
Q7Z5L9	IRF2BP2	Interferon regulatory factor 2-binding protein 2	5.44291	5.3865	5.40395	5.1136	6.31651	6.64241	6.13367	5.84467	6.19086	5.82386
Q9H1B7	IRF2BPL	Probable E3 ubiquitin-protein ligase IRF2BPL	5.47531	5.85895	5.80864	5.57002	5.86163	4.61014	5.30906	5.62379	5.27448	5.24475
Q8WZA9	IRGQ	Immunity-related GTPase family Q protein	6.97347	7.46117	6.82223	7.57843	7.66492	7.57337	7.41232	7.08869	6.91811	7.07288
Q86U28	ISCA2	Iron-sulfur cluster assembly 2 homolog, mitochondrial	5.62592	5.61214	6.90432	6.18459	6.38981	5.61238	5.44722	5.68037	5.65642	5.59216
Q9H1K1	ISCU	Iron-sulfur cluster assembly enzyme ISCU, mitochondrial	5.5929	5.49524	6.23429	5.67854	6.37224	6.26333	5.86028	5.42272	5.94646	5.34451
Q9H9L3	ISG20L2	Interferon-stimulated 20 kDa exonuclease-like 2	3.3464	4.10466	3.46145	3.69101	3.71606	4.54366	3.95329	4.18636	4.54044	4.1059
P61371	ISL2	Insulin gene enhancer protein ISL-2	5.21661	5.58584	5.55585	5.69372	5.85935	5.14189	5.74868	5.60648	5.44682	5.57215
Q96CN7	ISOC1	Isochorismatase domain-containing protein 1	7.45282	7.66631	7.34845	7.62156	7.0991	8.98826	9.58239	9.63379	8.92543	9.06805
Q96AB3	ISOC2	Isochorismatase domain-containing protein 2	5.23587	5.29646	4.72988	5.16096	3.99173	4.58203	5.74982	5.79327	5.57232	5.86906
P53990	IST1	IST1 homolog	5.90207	6.05177	5.85503	5.84085	5.90895	5.40658	5.71136	5.57268	5.32538	5.70437
Q9ULR0	ISY1	Pre-mRNA-splicing factor ISY1 homolog	6.04632	6.48287	6.62653	6.49396	6.86834	7.1276	6.37989	6.53401	6.68496	6.38667
Q9NPH2	ISYNA1	Inositol-3-phosphate synthase 1	7.98266	7.95854	7.79665	7.80352	7.75006	7.48797	8.15905	7.84679	7.44343	7.87588
P06756	ITGAV	Integrin alpha-V	2.75232	1.33341	2.3971	1.999	2.60797	1.6925	3.1441	2.64613	2.28236	2.51292
P05556	ITGB1	Integrin beta-1	5.33595	5.84282	5.22533	5.71564	6.278	6.57906	6.6272	6.67614	6.51502	6.52067
P19823	ITIH2	Inter-alpha-trypsin inhibitor heavy chain H2	5.51618	4.1523	5.5481	5.27478	3.47843	4.98108	5.08477	6.38498	6.63718	6.07634
Q06033	ITIH3	Inter-alpha-trypsin inhibitor heavy chain H3	5.76502	6.36913	1.78403	6.44261	6.54521	3.37826	3.29393	4.08449	4.41476	4.37242
Q9BY32	ITPA	Inosine triphosphate pyrophosphatase	3.43339	3.77752	3.83331	3.9382	4.44907	2.13926	3.61688	3.33338	1.15473	4.0787
Q14573	ITPR3	Inositol 1,4,5-trisphosphate receptor type 3	3.23767	3.1982	4.10321	4.0209	2.6752	3.00042	3.5717	2.44825	3.69486	3.81895
Q15811	ITSN1	Intersectin-1	3.97878	3.9055	3.85694	3.93126	4.28342	4.29907	4.61687	4.61492	4.68297	4.52813
P26440	IVD	Isovaleryl-CoA dehydrogenase, mitochondrial	6.77261	6.29993	6.40342	6.31916	6.11928	5.05306	5.74821	5.8255	5.56246	6.00352
Q9Y6Y0	IVNS1ABP	Influenza virus NS1A-binding protein	1.28943	1.38151	2.05022	1.90739	3.85487	3.69821	3.04979	3.30566	2.3706	3.01848
Q96ST2	IWS1	Protein IWS1 homolog	6.80434	6.86228	7.2549	6.75506	7.35752	6.9308	7.20631	7.19687	6.97963	6.86552
Q8N5M9	JAGN1	Protein jagunal homolog 1	4.15487	4.11882	4.2214	3.84495	3.85351	3.69791	3.94649	3.77293	3.56772	4.79514
P57087	JAM2	Junctional adhesion molecule B	3.08298	1.01452	1.79306	2.37772	-2.23223	3.90476	4.59494	4.56363	4.57359	4.93613
Q9BX67	JAM3	Junctional adhesion molecule C	6.27604	5.92102	5.41827	6.16443	6.22226	5.1471	4.78088	5.10533	4.73352	5.0086
P01591	JCHAIN	Immunoglobulin J chain	2.93422	1.77641	1.93696	3.171	2.46517	1.95676	3.43237	3.16774	3.37347	3.43154
Q6NYC1	JMJD6	Bifunctional arginine demethylase and lysyl-hydroxylase JMJD6	6.51522	5.81106	5.75503	5.75246	6.01892	6.11033	6.47298	6.45206	6.60871	6.76498
P0C870	JMJD7	Bifunctional peptidase and (3S)-lysyl hydroxylase JMJD7	3.37115	4.30671	4.34558	4.63726	4.32825	4.29339	4.09669	4.08858	4.02964	4.01052
Q9UK76	JPT1	Jupiter microtubule associated homolog 1	7.274	7.61629	8.20129	7.90049	9.60544	10.1616	8.44225	8.0323	8.80702	8.3783
Q9H910	JPT2	Jupiter microtubule associated homolog 2	9.20145	9.4806	10.2506	9.58471	10.8373	10.8653	9.39524	9.09263	9.6016	9.32648
O76095	JTB	Protein JTB	3.65583	3.69672	2.86585	4.17209	2.78408	1.67369	3.00739	2.91347	2.3664	2.61539
P05412	JUN	Transcription factor AP-1	3.88266	4.76572	4.699	5.00998	3.81673	4.57188	2.63052	2.85046	3.57181	2.81127
P17535	JUND	Transcription factor jun-D	3.95154	4.96255	5.14176	4.70063	4.58777	5.52244	4.99773	4.33848	5.11547	4.31653
P14923	JUP	Junction plakoglobin	2.66062	3.29875	2.99378	3.05492	3.04704	4.75095	4.57444	4.39766	3.95356	4.46251
Q15046	KARS1	Lysine--tRNA ligase	9.23898	9.23981	9.09529	9.22558	9.06796	8.18104	8.66427	8.60299	8.50181	8.6888
Q92794	KAT6A	Histone acetyltransferase KAT6A	2.05668	3.56053	4.06542	4.65935	1.77116	2.09966	1.45211	3.35159	1.5141	2.42498
O95251	KAT7	Histone acetyltransferase KAT7	4.50539	4.52433	4.70384	4.6635	4.34181	4.51434	4.50688	4.75921	4.85705	4.87585
Q9H7Z6	KAT8	Histone acetyltransferase KAT8	4.49885	4.70504	5.27314	4.8478	5.04412	5.36151	5.00684	5.06384	4.34041	5.06692
O75449	KATNA1	Katanin p60 ATPase-containing subunit A1	3.59227	3.77241	3.71262	3.41	3.74774	0.966324	3.11573	3.26503	2.44108	3.28623
Q9BVA0	KATNB1	Katanin p80 WD40 repeat-containing subunit B1	3.60533	3.54142	3.30328	3.95638	2.93246	3.982	3.49997	3.97399	4.06852	3.63169
O94819	KBTBD11	Kelch repeat and BTB domain-containing protein 11	4.28954	4.20581	3.99518	3.52763	2.65413	3.37722	4.13525	4.4162	4.02692	4.1564
Q9P0J7	KCMF1	E3 ubiquitin-protein ligase KCMF1	4.68962	4.59042	4.72605	4.45614	4.39613	4.76909	5.18543	4.53854	4.71339	4.7959
Q8NC54	KCT2	Keratinocyte-associated transmembrane protein 2	4.54411	4.86296	4.81101	4.54187	4.93258	1.43466	3.54361	4.22746	2.79183	3.25612
Q96CX2	KCTD12	BTB/POZ domain-containing protein KCTD12	4.30382	4.27416	3.79591	3.91788	2.89753	3.91128	4.16764	4.71312	4.48451	4.39475
Q96SI1	KCTD15	BTB/POZ domain-containing protein KCTD15	4.20738	4.53029	3.8617	4.24589	4.34457	4.98973	4.52566	5.07564	4.58126	4.55214
Q8NC69	KCTD6	BTB/POZ domain-containing protein KCTD6	4.4556	4.57702	4.40767	4.06155	3.74018	1.53359	3.97693	3.67175	3.74149	3.71527
O60341	KDM1A	Lysine-specific histone demethylase 1A	5.95855	6.14227	6.03552	6.12462	6.16233	6.54873	6.99125	6.77476	6.65226	6.78785
Q8NB78	KDM1B	Lysine-specific histone demethylase 1B	1.46075	3.06121	2.67137	1.99828	3.05247	3.74869	3.74352	3.52361	4.0673	2.71806
Q7LBC6	KDM3B	Lysine-specific demethylase 3B	5.24133	5.14263	5.20297	5.25943	5.5809	4.64005	5.10945	4.86144	5.01514	5.0386
O94953	KDM4B	Lysine-specific demethylase 4B	0.682402	0.387175	1.79241	0.0776669	1.4966	NaN	2.35906	2.27773	2.12779	2.46264
Q06136	KDSR	3-ketodihydrosphingosine reductase	3.80431	3.88779	2.31458	3.15181	2.63218	1.28659	2.89738	3.91183	3.70447	4.55401
Q14145	KEAP1	Kelch-like ECH-associated protein 1	4.45171	4.26268	4.00723	4.46884	5.34251	2.94721	3.74588	4.10221	3.94855	3.72795
Q7Z7F0	KHDC4	KH homology domain-containing protein 4	4.28173	4.12423	3.93499	3.93304	3.87952	4.51699	4.31959	4.12288	4.65953	4.18557
Q07666	KHDRBS1	KH domain-containing, RNA-binding, signal transduction-associated protein 1	8.35442	8.26348	8.48119	8.3985	8.72459	9.65345	9.23667	9.01622	9.4538	9.21358
O75525	KHDRBS3	KH domain-containing, RNA-binding, signal transduction-associated protein 3	6.41738	7.00409	6.83878	7.13829	5.70828	6.17779	6.55559	6.56751	6.81794	6.11934
Q92945	KHSRP	Far upstream element-binding protein 2	10.3389	10.6918	11.2814	10.8855	11.1618	11.6998	10.8741	10.7785	11.2614	10.7376
Q8IZA0	KIAA0319L	Dyslexia-associated protein KIAA0319-like protein	4.12587	4.49362	4.3641	4.55077	3.71568	3.15662	3.23519	3.31171	3.91643	3.66432
O60303	KIAA0556	Protein KIAA0556	2.46869	2.66984	3.64721	2.5719	4.00862	3.79798	3.01419	3.54234	3.1906	3.48374
Q96AT1	KIAA1143	Uncharacterized protein KIAA1143	4.95933	5.35408	5.43481	5.40834	5.46824	6.33555	5.85937	5.43178	5.71035	5.31887
Q96A73	KIAA1191	Putative monooxygenase p33MONOX	3.74596	4.48618	4.50428	3.99267	4.72402	4.33068	4.26307	4.01975	4.08318	4.32189
P52732	KIF11	Kinesin-like protein KIF11	5.13131	4.94414	4.49353	4.69476	5.51117	5.36631	5.60701	5.59568	5.63061	5.79209
Q15058	KIF14	Kinesin-like protein KIF14	1.83668	3.07349	2.72779	1.77279	3.64174	4.17258	3.75536	3.55481	3.79126	4.19279
Q9NS87	KIF15	Kinesin-like protein KIF15	3.34425	3.3026	3.1349	3.69525	4.43416	3.55922	3.69811	3.66221	3.49911	3.42347
Q12756	KIF1A	Kinesin-like protein KIF1A	6.39785	6.65272	5.86433	6.56362	6.11839	6.54228	6.72274	6.42122	6.38397	6.75367
O60333	KIF1B	Kinesin-like protein KIF1B	3.45572	3.2906	3.54116	3.57351	3.91857	2.14143	3.59285	3.97144	3.88407	4.2302
O95235	KIF20A	Kinesin-like protein KIF20A	3.74172	4.2974	4.51928	4.49504	4.11471	3.20835	4.09167	4.32272	4.27063	4.80755
Q7Z4S6	KIF21A	Kinesin-like protein KIF21A	3.88769	3.53012	3.83805	4.17333	3.41187	3.83529	4.51103	4.21955	4.10162	4.42256
O75037	KIF21B	Kinesin-like protein KIF21B	4.95262	4.5863	5.01056	4.83771	4.90041	4.89548	5.13637	5.19709	4.99511	5.09667
Q14807	KIF22	Kinesin-like protein KIF22	4.93638	4.6339	4.89141	4.91572	5.09159	5.53461	5.14802	5.60202	5.66823	5.46026
O00139	KIF2A	Kinesin-like protein KIF2A	5.55174	5.80305	5.66432	6.04234	5.37277	5.64649	6.44947	6.60272	6.40966	6.47796
Q99661	KIF2C	Kinesin-like protein KIF2C	3.95048	3.56801	3.54247	3.72802	4.13285	3.79124	4.56788	4.51615	4.44004	4.81508
Q9Y496	KIF3A	Kinesin-like protein KIF3A	4.66172	4.95038	4.4711	4.61106	3.96826	4.0088	4.25882	3.99701	4.51084	4.68694
O95239	KIF4A	Chromosome-associated kinesin KIF4A	4.70285	4.73058	4.41197	4.80083	4.69477	6.02455	6.27901	6.22138	6.29643	6.3312
Q12840	KIF5A	Kinesin-1 heavy chain	7.17478	7.23495	7.20735	7.16961	6.9794	7.73668	8.05186	8.1207	7.82521	8.0126
P33176	KIF5B	Kinesin-1 heavy chain	7.80871	7.73627	7.56311	7.65285	7.64903	8.46538	8.76433	8.72654	8.64146	8.54322
Q96EK5	KIFBP	KIF-binding protein	5.75415	6.2138	5.75973	6.43759	5.49001	4.57294	5.53346	5.80119	5.19665	5.70784
Q9BW19	KIFC1	Kinesin-like protein KIFC1	4.44428	3.97097	4.49789	4.2015	4.44956	5.53552	5.40227	5.59861	5.78091	5.82037
Q96J84	KIRREL1	Kin of IRRE-like protein 1	2.88759	2.73997	3.02879	3.65727	3.52266	3.29875	2.20561	2.97802	3.04627	2.679
Q07866	KLC1	Kinesin light chain 1	6.21087	6.38422	6.60815	6.58514	7.02816	7.31195	7.4372	7.64084	7.26305	7.0867
Q9H0B6	KLC2	Kinesin light chain 2	5.2568	5.26335	5.39102	5.20732	5.35944	6.06665	6.36172	6.2652	5.92533	5.58387
Q9NSK0	KLC4	Kinesin light chain 4	5.88837	6.02182	5.94407	6.02191	5.77252	4.84249	5.52962	5.80389	5.003	5.23678
Q9NVR0	KLHL11	Kelch-like protein 11	8.14572	8.22586	8.21346	7.92428	8.13348	6.56635	7.55257	7.14646	6.75377	7.69754
Q8IXQ5	KLHL7	Kelch-like protein 7	3.6352	4.18245	5.00158	4.35631	2.68999	2.12454	4.34867	3.71721	4.7149	3.56582
Q03164	KMT2A	Histone-lysine N-methyltransferase 2A	4.70869	4.54914	4.99217	4.64668	4.6402	5.04921	5.1572	5.3936	5.39583	5.2664
O14686	KMT2D	Histone-lysine N-methyltransferase 2D	2.17516	3.65732	4.09117	4.67647	4.69345	2.55337	5.15795	5.31203	2.18002	5.22727
Q1ED39	KNOP1	Lysine-rich nucleolar protein 1	4.79027	5.06183	5.15291	4.8171	5.74576	5.94975	5.14378	4.40648	5.43501	5.18978
Q9Y448	KNSTRN	Small kinetochore-associated protein	3.11533	3.67324	3.92493	3.91275	4.21135	5.12097	4.1277	3.82675	4.92928	4.10612
P50748	KNTC1	Kinetochore-associated protein 1	2.56485	2.22119	2.53123	3.88717	3.44684	1.87508	3.88687	3.83961	3.19413	3.59789
P52294	KPNA1	Importin subunit alpha-5	6.97277	6.84054	6.58782	6.46793	5.97405	5.90562	6.97791	7.05024	6.8587	6.92368
P52292	KPNA2	Importin subunit alpha-1	8.42793	8.53883	8.23664	8.66544	9.61491	9.69209	9.37348	9.32733	9.19624	9.16575
O00505	KPNA3	Importin subunit alpha-4	6.89065	6.87149	7.36377	7.08501	7.67572	7.00498	7.09724	7.17632	7.42504	6.94256
O00629	KPNA4	Importin subunit alpha-3	6.57113	6.84552	6.34399	6.65217	6.22193	6.25361	6.98905	7.13704	6.8385	6.9366
O60684	KPNA6	Importin subunit alpha-7	6.077	6.34115	5.8745	6.16405	5.89771	5.34761	5.60609	5.84897	5.83774	5.62537
A9QM74	KPNA7	Importin subunit alpha-8	7.37555	6.99971	6.36021	7.06053	2.70688	7.85456	7.80305	7.99332	7.36858	7.84585
Q14974	KPNB1	Importin subunit beta-1	10.1198	10.1639	9.7733	10.0043	10.0722	9.26603	9.84746	9.79754	9.49012	9.83582
P01116	KRAS	GTPase NRas	6.41176	6.06465	5.63314	6.44708	5.76581	5.85301	6.39408	6.58461	6.72829	6.83307
Q8N9T8	KRI1	Protein KRI1 homolog	6.28585	6.38528	6.56852	6.44447	6.28791	6.33758	6.3161	6.25416	6.42153	5.988
Q13601	KRR1	KRR1 small subunit processome component homolog	6.63668	6.71398	6.44898	6.51815	6.12084	5.93824	6.36477	6.33639	6.24881	6.2023
P04264	KRT1	Keratin, type II cytoskeletal 1	6.89221	8.18936	6.03669	7.71665	8.0948	8.14766	7.16542	8.06273	7.51374	4.56175
P13645	KRT10	Keratin, type I cytoskeletal 10	6.15579	6.45524	4.62387	6.90119	6.35251	6.61525	6.70198	7.48368	6.63014	4.38465
P05783	KRT18	Keratin, type I cytoskeletal 18	6.94143	6.93216	7.01424	6.87413	5.4031	2.06878	5.54184	5.21961	4.3287	1.72962
P35908	KRT2	Keratin, type II cytoskeletal 2 epidermal	5.18626	4.72503	3.22731	5.48947	4.88739	4.99062	5.54495	6.21209	5.81549	3.46446
P13647	KRT5	Keratin, type II cytoskeletal 5	3.31142	4.06837	2.63071	2.81349	3.63564	4.40115	2.51332	3.23361	3.78182	1.72864
P05787	KRT8	Keratin, type II cytoskeletal 8	6.94075	6.95635	7.29118	6.99132	5.62163	3.2033	1.6806	1.95915	5.06464	2.26561
P35527	KRT9	Keratin, type I cytoskeletal 9	5.84375	7.51995	5.75712	7.29138	7.61957	7.62379	6.4476	6.88087	7.55748	3.66247
[truncated: 2,761 more rows]

## Sheet: S2_Statistical_Analysis_results
Gene.Symbol	HUGO gene Nomenclature Committee Symbol
Gene.Title	Title/description of the HUGO gene symbol
logFC	Log2 Fold Change (ratio of means)
meta.q	corresponds to the highest q-value provided by the used statistical methods (Welch t-test, limma, edgeR and DESeq2)
Avg_Expr	Average Expression value of each gene/protein per sample group
Gene.Symbol	Gene.title	logFC_ETOR_vs_RB1	meta.q_ETOR_vs_RB1	Avg_Expr_RB1	Avg_Expr_ETOR
H1-5	H1.5 linker histone, cluster member	-7.81222	2.85e-06	10.5182	2.70594
MACROH2A2	macroH2A.2 histone	-4.77654	1.79e-05	7.78696	3.01042
RCVRN	recoverin	-3.8863	0.000225	9.21809	5.33179
BASP1	brain abundant membrane attached signal protein 1	-3.66388	0.000188	7.68079	4.01691
ACAA2	acetyl-CoA acyltransferase 2	-3.6398	2.12e-07	7.7907	4.1509
TAGLN3	transgelin 3	-3.34565	3.63e-06	7.73386	4.38821
SH3BGRL	SH3 domain binding glutamate rich protein like	-3.32533	5.07e-05	6.96291	3.63759
GAP43	growth associated protein 43	-3.23592	0.00301	6.21426	2.97834
CRX	cone-rod homeobox	-3.17699	0.000164	7.69871	4.52172
GNGT2	G protein subunit gamma transducin 2	-3.00034	8.15e-06	5.81922	2.81888
ATP1B1	ATPase Na+/K+ transporting subunit beta 1	-2.99972	2.99e-05	6.40465	3.40493
MAP2	microtubule associated protein 2	-2.96564	3.93e-05	7.52225	4.55661
AMPH	amphiphysin	-2.84185	6.12e-06	6.69276	3.8509
GPC6	glypican 6	-2.83599	0.000188	5.80083	2.96484
TFF1	trefoil factor 1	-2.82978	0.0256	7.51431	4.68454
DPYSL3	dihydropyrimidinase like 3	-2.79206	1.1e-05	10.4106	7.61854
PLIN2	perilipin 2	-2.76859	1.79e-05	5.33557	2.56699
GDAP1L1	ganglioside induced differentiation associated pro...	-2.7344	5.08e-05	5.03513	2.30073
ACBD7	acyl-CoA binding domain containing 7	-2.72048	1.35e-05	8.23424	5.51375
JAM2	junctional adhesion molecule 2	-2.5372	0.00244	4.56055	2.02335
LMOD1	leiomodin 1	-2.53405	6.38e-06	7.88293	5.34888
PEX5L	peroxisomal biogenesis factor 5 like	-2.44364	0.00116	4.90214	2.4585
CTNNBIP1	catenin beta interacting protein 1	-2.40752	0.00467	5.36884	2.96132
TMSB10	thymosin beta 10	-2.38213	0.00637	5.29645	2.91432
MAFG	MAF bZIP transcription factor G	-2.38098	0.000613	4.3855	2.00452
GPC2	glypican 2	-2.24589	0.000217	5.96131	3.71542
CAMK2D	calcium/calmodulin dependent protein kinase II del...	-2.23848	3.35e-05	6.20015	3.96167
OCIAD2	OCIA domain containing 2	-2.23366	2.56e-06	6.24538	4.01172
FKBP10	FKBP prolyl isomerase 10	-2.22729	0.000632	8.99718	6.76989
SERPINE2	serpin family E member 2	-2.20121	0.000372	4.76486	2.56365
GNAT2	G protein subunit alpha transducin 2	-2.18853	2.06e-05	6.2545	4.06597
SV2A	synaptic vesicle glycoprotein 2A	-2.18316	0.000338	7.18947	5.00632
TOP2A	DNA topoisomerase II alpha	-2.17806	6.93e-07	8.86428	6.68622
CALB2	calbindin 2	-2.17335	0.00138	5.80844	3.63509
ATP2B1	ATPase plasma membrane Ca2+ transporting 1	-2.16036	7.63e-06	7.22935	5.06899
CDK6	cyclin dependent kinase 6	-2.15591	7.36e-05	6.06371	3.90781
TOP2B	DNA topoisomerase II beta	-2.15512	8.15e-06	7.28564	5.13052
PBX1	PBX homeobox 1	-2.13122	0.0133	4.99974	2.86852
ACOT1	acyl-CoA thioesterase 1	-2.12759	0.00448	5.58781	3.46022
GSN	gelsolin	-2.08839	0.000138	7.07989	4.9915
CPLX1	complexin 1	-2.07455	0.00164	10.3151	8.24051
LIN7A	lin-7 homolog A, crumbs cell polarity complex comp...	-2.0352	7.9e-05	5.54043	3.50524
DHRS11	dehydrogenase/reductase 11	2.02267	0.0011	3.12285	5.14552
STS	steroid sulfatase	2.03946	0.00129	3.25186	5.29132
GCLM	glutamate-cysteine ligase modifier subunit	2.13322	0.000372	4.73715	6.87037
GNPDA1	glucosamine-6-phosphate deaminase 1	2.15808	1.58e-06	6.14985	8.30793
DIAPH1	diaphanous related formin 1	2.17432	3.63e-06	4.9252	7.09952
IGF1R	insulin like growth factor 1 receptor	2.2219	0.000696	2.848	5.0699
EPHX1	epoxide hydrolase 1	2.24942	0.00639	2.59699	4.84641
ARL15	ADP ribosylation factor like GTPase 15	2.27997	0.00447	2.5714	4.85137
FAM174B	family with sequence similarity 174 member B	2.28474	0.00527	2.64346	4.9282
SETD7	SET domain containing 7, histone lysine methyltran...	2.3122	0.00077	2.75146	5.06367
RAP2C	RAP2C, member of RAS oncogene family	2.35987	0.032	4.29003	6.6499
TES	testin LIM domain protein	2.51258	1.61e-05	3.51624	6.02882
SEPTIN6	septin 6	2.54032	0.00126	3.12794	5.66826
SYPL1	synaptophysin like 1	2.69835	0.00157	3.31331	6.01166
AHNAK	AHNAK nucleoprotein	2.70792	0.000357	3.59342	6.30134
KRT18	keratin 18	2.75807	0.0117	3.92912	6.68719
EPPK1	epiplakin 1	2.90982	0.000188	2.71954	5.62936
GMDS	GDP-mannose 4,6-dehydratase	2.92453	0.00105	2.95306	5.87759
NTM	neurotrimin	3.36789	0.00024	2.96191	6.3298
KRT8	keratin 8	3.76175	0.000631	3.05106	6.81281
S100A1	S100 calcium binding protein A1	3.82804	1.27e-06	7.4058	11.2338
DHRS2	dehydrogenase/reductase 2	4.06211	3.05e-05	3.19982	7.26193

## Sheet: S3_DIA-NN AnalysisLog
DIA-NN 1.7.16 (Data-Independent Acquisition by Neural Networks)
Compiled on Mar 27 2021 21:34:06
Current date and time: Mon May 17 08:44:13 2021
CPU: GenuineIntel Intel Xeon Processor (Cascadelake)
SIMD instructions: AVX AVX2 AVX512CD AVX512F FMA SSE4.1 SSE4.2
Logical CPU cores: 16
diann.exe --f E:\01_Projects\02_Extern\Bochum_Augenheilkunde\20200706_2020-04_SWATH ETOR P5.wiff --f E:\01_Projects\02_Extern\Bochum_Augenheilkunde\20200706_2020-04_SWATH ETOR P6.wiff --f E:\01_Projects\02_Extern\Bochum_Augenheilkunde\20200706_2020-04_SWATH ETOR P7.wiff --f E:\01_Projects\02_Extern\Bochum_Augenheilkunde\20200706_2020-04_SWATH ETOR P8.wiff --f E:\01_Projects\02_Extern\Bochum_Augen…
Thread number set to 16
Output will be filtered at 0.01 FDR
A spectral library will be generated
Deep learning will be used to generate a new in silico spectral library from peptides provided
Library-free search enabled
Min fragment m/z set to 350
Max fragment m/z set to 1250
N-terminal methionine excision enabled
In silico digest will involve cuts at K*,R*
Maximum number of missed cleavages set to 1
Min peptide length set to 7
Max peptide length set to 52
Min precursor m/z set to 350
Max precursor m/z set to 1250
Cysteine carbamidomethylation enabled as a fixed modification
Neural networks will be used for peak selection
A spectral library will be created from the DIA runs and used to reanalyse them; .quant files will only be saved to disk during the first step
When generating a spectral library, in silico predicted spectra will be retained if deemed more reliable than experimental ones
DIA-NN will optimise the mass accuracy automatically using the first run in the experiment. This is useful primarily for quick initial analyses, when it is not yet known which mass accuracy setting works best for a particular acquisition scheme.
Exclusion of fragments shared between heavy and light peptides from quantification is not supported in library-free mode - disabled
10 files will be processed
[0:00] Loading FASTA E:\02_Fasta_Databases\20200624 Human Swiss-Prot.fasta
[0:05] Processing FASTA
[0:15] Assembling elution groups
[0:22] 3544591 precursors generated
[0:22] Gene names missing for some isoforms
[0:22] Library contains 20336 proteins, and 20128 genes
[0:22] [0:30] [63:26] [73:45] [73:49] [73:53] Saving the library to E:\01_Projects\02_Extern\Bochum_Augenheilkunde\Bochum_Augenheilkunde_lib.predicted.speclib
[74:01] Initialising library
[74:03] First pass: generating a spectral library from DIA data
[74:03] File #1/10
[74:03] Loading run E:\01_Projects\02_Extern\Bochum_Augenheilkunde\20200706_2020-04_SWATH ETOR P5.wiff
[76:32] 3257109 library precursors are potentially detectable
[76:32] Processing...
[85:10] RT window set to 5.17629
[85:10] Peak width: 3
[85:10] Scan window radius set to 6
[85:11] Recommended MS1 mass accuracy setting: 13.8758 ppm
[115:06] Optimised mass accuracy: 33.189 ppm
[135:02] Removing low confidence identifications
[135:02] Removing interfering precursors
[135:15] Training the neural network: 43462 targets, 43043 decoys
[135:46] Number of IDs at 0.01 FDR: 32111
[162:08] Removing low confidence identifications
[162:08] Removing interfering precursors
[162:26] Training the neural network: 84170 targets, 61849 decoys
[162:38] Number of IDs at 0.01 FDR: 39518
[162:39] Calculating protein q-values
[162:40] Number of genes identified at 1% FDR: 5035 (precursor-level), 4574 (protein-level) (inference performed using proteotypic peptides only)
[162:40] Quantification
[162:47] Quantification information saved to E:\01_Projects\02_Extern\Bochum_Augenheilkunde\20200706_2020-04_SWATH ETOR P5.wiff.quant.
[162:48] File #2/10
[162:48] Loading run E:\01_Projects\02_Extern\Bochum_Augenheilkunde\20200706_2020-04_SWATH ETOR P6.wiff
[165:09] 3257109 library precursors are potentially detectable
[165:09] Processing...
[169:58] RT window set to 5.55829
[169:59] Recommended MS1 mass accuracy setting: 16.6018 ppm
[194:28] Removing low confidence identifications
[194:28] Removing interfering precursors
[194:46] Training the neural network: 50013 targets, 45531 decoys
[195:16] Number of IDs at 0.01 FDR: 34183
[225:54] Removing low confidence identifications
[225:54] Removing interfering precursors
[226:16] Training the neural network: 93433 targets, 63165 decoys
[226:28] Number of IDs at 0.01 FDR: 40111
[226:29] Calculating protein q-values
[226:30] Number of genes identified at 1% FDR: 5300 (precursor-level), 4728 (protein-level) (inference performed using proteotypic peptides only)
[226:30] Quantification
[226:38] Quantification information saved to E:\01_Projects\02_Extern\Bochum_Augenheilkunde\20200706_2020-04_SWATH ETOR P6.wiff.quant.
[226:39] File #3/10
[226:39] Loading run E:\01_Projects\02_Extern\Bochum_Augenheilkunde\20200706_2020-04_SWATH ETOR P7.wiff
[229:08] 3257109 library precursors are potentially detectable
[229:09] Processing...
[233:46] RT window set to 5.50765
[233:46] Recommended MS1 mass accuracy setting: 18.6082 ppm
[256:19] Removing low confidence identifications
[256:19] Removing interfering precursors
[256:34] Training the neural network: 48117 targets, 45198 decoys
[257:08] Number of IDs at 0.01 FDR: 33630
[286:01] Removing low confidence identifications
[286:01] Removing interfering precursors
[286:22] Training the neural network: 95327 targets, 64599 decoys
[286:38] Number of IDs at 0.01 FDR: 39901
[286:39] Calculating protein q-values
[286:39] Number of genes identified at 1% FDR: 5363 (precursor-level), 4889 (protein-level) (inference performed using proteotypic peptides only)
[286:40] Quantification
[286:47] Quantification information saved to E:\01_Projects\02_Extern\Bochum_Augenheilkunde\20200706_2020-04_SWATH ETOR P7.wiff.quant.
[286:48] File #4/10
[286:48] Loading run E:\01_Projects\02_Extern\Bochum_Augenheilkunde\20200706_2020-04_SWATH ETOR P8.wiff
[288:57] 3257109 library precursors are potentially detectable
[288:58] Processing...
[293:44] RT window set to 5.45429
[293:45] Recommended MS1 mass accuracy setting: 17.0853 ppm
[318:32] Removing low confidence identifications
[318:33] Removing interfering precursors
[318:51] Training the neural network: 50843 targets, 47242 decoys
[319:25] Number of IDs at 0.01 FDR: 34580
[350:32] Removing low confidence identifications
[350:32] Removing interfering precursors
[350:58] Training the neural network: 92891 targets, 65045 decoys
[351:10] Number of IDs at 0.01 FDR: 40809
[351:11] Calculating protein q-values
[351:12] Number of genes identified at 1% FDR: 5345 (precursor-level), 4810 (protein-level) (inference performed using proteotypic peptides only)
[351:12] Quantification
[351:22] Quantification information saved to E:\01_Projects\02_Extern\Bochum_Augenheilkunde\20200706_2020-04_SWATH ETOR P8.wiff.quant.
[351:23] File #5/10
[351:23] Loading run E:\01_Projects\02_Extern\Bochum_Augenheilkunde\20200706_2020-04_SWATH ETOR P9.wiff
[353:15] 3257109 library precursors are potentially detectable
[353:15] Processing...
[358:54] RT window set to 4.9407
[358:55] Recommended MS1 mass accuracy setting: 17.3718 ppm
[382:38] Removing low confidence identifications
[382:39] Removing interfering precursors
[382:55] Training the neural network: 44684 targets, 41618 decoys
[383:24] Number of IDs at 0.01 FDR: 30662
[411:18] Removing low confidence identifications
[411:18] Removing interfering precursors
[411:38] Training the neural network: 79436 targets, 56002 decoys
[411:48] Number of IDs at 0.01 FDR: 35740
[411:49] Calculating protein q-values
[411:50] Number of genes identified at 1% FDR: 5019 (precursor-level), 4468 (protein-level) (inference performed using proteotypic peptides only)
[411:50] Quantification
[411:58] Quantification information saved to E:\01_Projects\02_Extern\Bochum_Augenheilkunde\20200706_2020-04_SWATH ETOR P9.wiff.quant.
[411:59] File #6/10
[411:59] Loading run E:\01_Projects\02_Extern\Bochum_Augenheilkunde\20200706_2020-04_SWATH WERI-RB1 P8.wiff
[413:08] 3257109 library precursors are potentially detectable
[413:08] Processing...
[424:04] RT window set to 6.51258
[424:05] Recommended MS1 mass accuracy setting: 12.3945 ppm
[447:19] Removing low confidence identifications
[447:19] Removing interfering precursors
[447:29] Training the neural network: 22907 targets, 23865 decoys
[447:43] Number of IDs at 0.01 FDR: 17632
[471:14] Removing low confidence identifications
[471:14] Removing interfering precursors
[471:26] Training the neural network: 42012 targets, 33675 decoys
[471:42] Number of IDs at 0.01 FDR: 23911
[471:42] Calculating protein q-values
[471:43] Number of genes identified at 1% FDR: 3795 (precursor-level), 3378 (protein-level) (inference performed using proteotypic peptides only)
[471:43] Quantification
[471:48] Quantification information saved to E:\01_Projects\02_Extern\Bochum_Augenheilkunde\20200706_2020-04_SWATH WERI-RB1 P8.wiff.quant.
[471:49] File #7/10
[471:49] Loading run E:\01_Projects\02_Extern\Bochum_Augenheilkunde\20200706_2020-04_SWATH WERI-RB1 P9.wiff
[473:51] 3257109 library precursors are potentially detectable
[473:51] Processing...
[477:42] RT window set to 7.02274
[477:42] Recommended MS1 mass accuracy setting: 18.8751 ppm
[502:32] Removing low confidence identifications
[502:32] Removing interfering precursors
[502:52] Training the neural network: 55949 targets, 52344 decoys
[503:27] Number of IDs at 0.01 FDR: 38515
[535:48] Removing low confidence identifications
[535:49] Removing interfering precursors
[536:14] Training the neural network: 104847 targets, 71640 decoys
[536:27] Number of IDs at 0.01 FDR: 45648
[536:28] Calculating protein q-values
[536:29] Number of genes identified at 1% FDR: 5533 (precursor-level), 4929 (protein-level) (inference performed using proteotypic peptides only)
[536:29] Quantification
[536:38] Quantification information saved to E:\01_Projects\02_Extern\Bochum_Augenheilkunde\20200706_2020-04_SWATH WERI-RB1 P9.wiff.quant.
[536:39] File #8/10
[536:39] Loading run E:\01_Projects\02_Extern\Bochum_Augenheilkunde\20200706_2020-04_SWATH WERI-RB1 P10.wiff
[538:49] 3257109 library precursors are potentially detectable
[538:50] Processing...
[543:23] RT window set to 5.19673
[543:24] Recommended MS1 mass accuracy setting: 17.1026 ppm
[568:15] Removing low confidence identifications
[568:15] Removing interfering precursors
[568:33] Training the neural network: 54602 targets, 49717 decoys
[569:08] Number of IDs at 0.01 FDR: 36915
[599:48] Removing low confidence identifications
[599:48] Removing interfering precursors
[600:11] Training the neural network: 100988 targets, 68418 decoys
[600:27] Number of IDs at 0.01 FDR: 43967
[600:28] Calculating protein q-values
[600:29] Number of genes identified at 1% FDR: 5560 (precursor-level), 4875 (protein-level) (inference performed using proteotypic peptides only)
[600:29] Quantification
[600:38] Quantification information saved to E:\01_Projects\02_Extern\Bochum_Augenheilkunde\20200706_2020-04_SWATH WERI-RB1 P10.wiff.quant.
[600:40] File #9/10
[600:40] Loading run E:\01_Projects\02_Extern\Bochum_Augenheilkunde\20200706_2020-04_SWATH WERI-RB1 P11.wiff
[602:30] 3257109 library precursors are potentially detectable
[602:30] Processing...
[607:28] RT window set to 5.15644
[607:29] Recommended MS1 mass accuracy setting: 14.9049 ppm
[629:15] Removing low confidence identifications
[629:16] Removing interfering precursors
[629:30] Training the neural network: 42078 targets, 40467 decoys
[629:57] Number of IDs at 0.01 FDR: 30250
[656:04] Removing low confidence identifications
[656:04] Removing interfering precursors
[656:22] Training the neural network: 82922 targets, 57341 decoys
[656:34] Number of IDs at 0.01 FDR: 37365
[656:35] Calculating protein q-values
[656:35] Number of genes identified at 1% FDR: 4930 (precursor-level), 4463 (protein-level) (inference performed using proteotypic peptides only)
[656:35] Quantification
[656:43] Quantification information saved to E:\01_Projects\02_Extern\Bochum_Augenheilkunde\20200706_2020-04_SWATH WERI-RB1 P11.wiff.quant.
[656:44] File #10/10
[656:44] Loading run E:\01_Projects\02_Extern\Bochum_Augenheilkunde\20200706_2020-04_SWATH WERI-RB1 P12.wiff
[659:04] 3257109 library precursors are potentially detectable
[659:04] Processing...
[663:27] RT window set to 5.01193
[663:28] Recommended MS1 mass accuracy setting: 18.4653 ppm
[686:17] Removing low confidence identifications
[686:18] Removing interfering precursors
[686:35] Training the neural network: 54462 targets, 50755 decoys
[687:10] Number of IDs at 0.01 FDR: 39107
[715:03] Removing low confidence identifications
[715:04] Removing interfering precursors
[715:27] Training the neural network: 102391 targets, 71926 decoys
[715:44] Number of IDs at 0.01 FDR: 45675
[715:45] Calculating protein q-values
[715:46] Number of genes identified at 1% FDR: 5532 (precursor-level), 4855 (protein-level) (inference performed using proteotypic peptides only)
[715:46] Quantification
[715:55] Quantification information saved to E:\01_Projects\02_Extern\Bochum_Augenheilkunde\20200706_2020-04_SWATH WERI-RB1 P12.wiff.quant.
[715:56] Cross-run analysis
[715:56] Reading quantification information: 10 files
[715:58] Quantifying peptides
[716:04] Assembling protein groups
[716:08] Quantifying proteins
[716:09] Calculating q-values for protein and gene groups
[716:11] Writing report
[716:30] Report saved to E:\01_Projects\02_Extern\Bochum_Augenheilkunde\Bochum_Augenheikunde_report-first-pass.tsv.
[716:30] Stats report saved to E:\01_Projects\02_Extern\Bochum_Augenheilkunde\Bochum_Augenheikunde_report-first-pass.stats.tsv
[716:30] Generating spectral library:
[716:30] Reading quantification information: 10 files
[716:31] Assembling protein groups
[716:35] Loading run E:\01_Projects\02_Extern\Bochum_Augenheilkunde\20200706_2020-04_SWATH ETOR P5.wiff
[718:45] 3257109 library precursors are potentially detectable
[718:47] 15445 precursors added to the library
[718:47] Loading run E:\01_Projects\02_Extern\Bochum_Augenheilkunde\20200706_2020-04_SWATH ETOR P6.wiff
[721:00] 3257109 library precursors are potentially detectable
[721:01] 2658 precursors added to the library
[721:01] Loading run E:\01_Projects\02_Extern\Bochum_Augenheilkunde\20200706_2020-04_SWATH ETOR P7.wiff
[723:00] 3257109 library precursors are potentially detectable
[723:01] 6705 precursors added to the library
[723:01] Loading run E:\01_Projects\02_Extern\Bochum_Augenheilkunde\20200706_2020-04_SWATH ETOR P8.wiff
[725:11] 3257109 library precursors are potentially detectable
[725:11] 2090 precursors added to the library
[725:11] Loading run E:\01_Projects\02_Extern\Bochum_Augenheilkunde\20200706_2020-04_SWATH ETOR P9.wiff
[727:27] 3257109 library precursors are potentially detectable
[727:28] 2678 precursors added to the library
[727:28] Loading run E:\01_Projects\02_Extern\Bochum_Augenheilkunde\20200706_2020-04_SWATH WERI-RB1 P8.wiff
[728:45] 3257109 library precursors are potentially detectable
[728:45] 442 precursors added to the library
[728:45] Loading run E:\01_Projects\02_Extern\Bochum_Augenheilkunde\20200706_2020-04_SWATH WERI-RB1 P9.wiff
[730:53] 3257109 library precursors are potentially detectable
[730:54] 4813 precursors added to the library
[730:54] Loading run E:\01_Projects\02_Extern\Bochum_Augenheilkunde\20200706_2020-04_SWATH WERI-RB1 P10.wiff
[733:03] 3257109 library precursors are potentially detectable
[733:04] 4053 precursors added to the library
[733:04] Loading run E:\01_Projects\02_Extern\Bochum_Augenheilkunde\20200706_2020-04_SWATH WERI-RB1 P11.wiff
[734:49] 3257109 library precursors are potentially detectable
[734:50] 1497 precursors added to the library
[734:50] Loading run E:\01_Projects\02_Extern\Bochum_Augenheilkunde\20200706_2020-04_SWATH WERI-RB1 P12.wiff
[737:04] 3257109 library precursors are potentially detectable
[737:05] 1690 precursors added to the library
[737:05] Saving spectral library to E:\01_Projects\02_Extern\Bochum_Augenheilkunde\Bochum_Augenheilkunde_lib.tsv
[737:13] 59690 precursors saved
[737:13] Loading the generated library and saving it in the .speclib format
[737:13] Loading spectral library E:\01_Projects\02_Extern\Bochum_Augenheilkunde\Bochum_Augenheilkunde_lib.tsv
[737:18] Spectral library loaded: 7426 protein isoforms, 7785 protein groups and 59690 precursors in 51766 elution groups.
[737:18] Loading protein annotations from FASTA E:\02_Fasta_Databases\20200624 Human Swiss-Prot.fasta
[737:18] Gene names missing for some isoforms
[737:18] Library contains 7426 proteins, and 7412 genes
[737:18] Saving the library to E:\01_Projects\02_Extern\Bochum_Augenheilkunde\Bochum_Augenheilkunde_lib.tsv.speclib
[737:22] Second pass: using the newly created spectral library to reanalyse the data
[737:22] File #1/10
[737:22] Loading run E:\01_Projects\02_Extern\Bochum_Augenheilkunde\20200706_2020-04_SWATH ETOR P5.wiff
[739:38] 59690 library precursors are potentially detectable
[739:38] Processing...
[739:41] RT window set to 1.5916
[739:41] Recommended MS1 mass accuracy setting: 19.0589 ppm
[740:00] Removing low confidence identifications
[740:00] Removing interfering precursors
[740:08] Training the neural network: 56686 targets, 55697 decoys
[740:54] Number of IDs at 0.01 FDR: 51512
[741:19] Removing low confidence identifications
[741:19] Removing interfering precursors
[741:27] Training the neural network: 56894 targets, 55696 decoys
[742:14] Number of IDs at 0.01 FDR: 51928
[742:15] Calculating protein q-values
[742:15] Number of genes identified at 1% FDR: 5778 (precursor-level), 5276 (protein-level) (inference performed using proteotypic peptides only)
[742:15] Quantification
[742:23] File #2/10
[742:23] Loading run E:\01_Projects\02_Extern\Bochum_Augenheilkunde\20200706_2020-04_SWATH ETOR P6.wiff
[744:43] 59690 library precursors are potentially detectable
[744:43] Processing...
[744:46] RT window set to 1.56318
[744:46] Recommended MS1 mass accuracy setting: 18.6619 ppm
[745:09] Removing low confidence identifications
[745:09] Removing interfering precursors
[745:18] Training the neural network: 56524 targets, 56056 decoys
[746:00] Number of IDs at 0.01 FDR: 51476
[746:29] Removing low confidence identifications
[746:29] Removing interfering precursors
[746:39] Training the neural network: 56763 targets, 56076 decoys
[747:25] Number of IDs at 0.01 FDR: 51993
[747:26] Calculating protein q-values
[747:26] Number of genes identified at 1% FDR: 5908 (precursor-level), 5356 (protein-level) (inference performed using proteotypic peptides only)
[747:26] Quantification
[747:35] File #3/10
[747:35] Loading run E:\01_Projects\02_Extern\Bochum_Augenheilkunde\20200706_2020-04_SWATH ETOR P7.wiff
[749:35] 59690 library precursors are potentially detectable
[749:35] Processing...
[749:38] RT window set to 1.56446
[749:38] Recommended MS1 mass accuracy setting: 17.7731 ppm
[750:00] Removing low confidence identifications
[750:00] Removing interfering precursors
[750:09] Training the neural network: 56480 targets, 55282 decoys
[750:54] Number of IDs at 0.01 FDR: 51035
[751:21] Removing low confidence identifications
[751:21] Removing interfering precursors
[751:30] Training the neural network: 56663 targets, 55279 decoys
[752:19] Number of IDs at 0.01 FDR: 51333
[752:20] Calculating protein q-values
[752:20] Number of genes identified at 1% FDR: 5858 (precursor-level), 5404 (protein-level) (inference performed using proteotypic peptides only)
[752:20] Quantification
[752:29] File #4/10
[752:29] Loading run E:\01_Projects\02_Extern\Bochum_Augenheilkunde\20200706_2020-04_SWATH ETOR P8.wiff
[754:31] 59690 library precursors are potentially detectable
[754:31] Processing...
[754:34] RT window set to 1.57747
[754:34] Recommended MS1 mass accuracy setting: 19.6178 ppm
[754:58] Removing low confidence identifications
[754:58] Removing interfering precursors
[755:07] Training the neural network: 56509 targets, 55623 decoys
[755:52] Number of IDs at 0.01 FDR: 51614
[756:21] Removing low confidence identifications
[756:21] Removing interfering precursors
[756:30] Training the neural network: 56695 targets, 55632 decoys
[757:17] Number of IDs at 0.01 FDR: 52012
[757:18] Calculating protein q-values
[757:18] Number of genes identified at 1% FDR: 5898 (precursor-level), 5407 (protein-level) (inference performed using proteotypic peptides only)
[757:18] Quantification
[757:27] File #5/10
[757:27] Loading run E:\01_Projects\02_Extern\Bochum_Augenheilkunde\20200706_2020-04_SWATH ETOR P9.wiff
[759:26] 59690 library precursors are potentially detectable
[759:26] Processing...
[759:33] RT window set to 1.56665
[759:33] Recommended MS1 mass accuracy setting: 17.3762 ppm
[759:58] Removing low confidence identifications
[759:58] Removing interfering precursors
[760:07] Training the neural network: 54989 targets, 55151 decoys
[760:51] Number of IDs at 0.01 FDR: 47969
[761:20] Removing low confidence identifications
[761:20] Removing interfering precursors
[761:29] Training the neural network: 55262 targets, 55141 decoys
[762:11] Number of IDs at 0.01 FDR: 48411
[762:12] Calculating protein q-values
[762:12] Number of genes identified at 1% FDR: 5708 (precursor-level), 5168 (protein-level) (inference performed using proteotypic peptides only)
[762:12] Quantification
[762:21] File #6/10
[762:21] Loading run E:\01_Projects\02_Extern\Bochum_Augenheilkunde\20200706_2020-04_SWATH WERI-RB1 P8.wiff
[763:26] 59690 library precursors are potentially detectable
[763:26] Processing...
[763:33] RT window set to 1.58105
[763:33] Recommended MS1 mass accuracy setting: 17.5546 ppm
[763:58] Removing low confidence identifications
[763:58] Removing interfering precursors
[764:07] Training the neural network: 51720 targets, 43889 decoys
[764:48] Number of IDs at 0.01 FDR: 40226
[765:14] Removing low confidence identifications
[765:14] Removing interfering precursors
[765:23] Training the neural network: 52002 targets, 43891 decoys
[766:04] Number of IDs at 0.01 FDR: 40546
[766:05] Calculating protein q-values
[766:05] Number of genes identified at 1% FDR: 5201 (precursor-level), 4685 (protein-level) (inference performed using proteotypic peptides only)
[766:05] Quantification
[766:13] File #7/10
[766:13] Loading run E:\01_Projects\02_Extern\Bochum_Augenheilkunde\20200706_2020-04_SWATH WERI-RB1 P9.wiff
[768:19] 59690 library precursors are potentially detectable
[768:19] Processing...
[768:21] RT window set to 1.56545
[768:21] Recommended MS1 mass accuracy setting: 18.4645 ppm
[768:45] Removing low confidence identifications
[768:45] Removing interfering precursors
[768:55] Training the neural network: 57510 targets, 55074 decoys
[769:46] Number of IDs at 0.01 FDR: 54445
[770:15] Removing low confidence identifications
[770:15] Removing interfering precursors
[770:24] Training the neural network: 57717 targets, 55087 decoys
[771:20] Number of IDs at 0.01 FDR: 54784
[771:21] Calculating protein q-values
[771:21] Number of genes identified at 1% FDR: 6008 (precursor-level), 5473 (protein-level) (inference performed using proteotypic peptides only)
[771:21] Quantification
[771:30] File #8/10
[771:30] Loading run E:\01_Projects\02_Extern\Bochum_Augenheilkunde\20200706_2020-04_SWATH WERI-RB1 P10.wiff
[773:27] 59690 library precursors are potentially detectable
[773:27] Processing...
[773:29] RT window set to 1.54378
[773:29] Recommended MS1 mass accuracy setting: 20.0532 ppm
[773:51] Removing low confidence identifications
[773:51] Removing interfering precursors
[774:00] Training the neural network: 57504 targets, 54846 decoys
[774:49] Number of IDs at 0.01 FDR: 54221
[775:16] Removing low confidence identifications
[775:16] Removing interfering precursors
[775:25] Training the neural network: 57796 targets, 54843 decoys
[776:17] Number of IDs at 0.01 FDR: 54570
[776:18] Calculating protein q-values
[776:18] Number of genes identified at 1% FDR: 5995 (precursor-level), 5350 (protein-level) (inference performed using proteotypic peptides only)
[776:18] Quantification
[776:27] File #9/10
[776:27] Loading run E:\01_Projects\02_Extern\Bochum_Augenheilkunde\20200706_2020-04_SWATH WERI-RB1 P11.wiff
[778:09] 59690 library precursors are potentially detectable
[778:09] Processing...
[778:16] RT window set to 1.5666
[778:16] Recommended MS1 mass accuracy setting: 18.1941 ppm
[778:38] Removing low confidence identifications
[778:38] Removing interfering precursors
[778:47] Training the neural network: 56938 targets, 52582 decoys
[779:35] Number of IDs at 0.01 FDR: 51468
[780:01] Removing low confidence identifications
[780:01] Removing interfering precursors
[780:10] Training the neural network: 57164 targets, 52595 decoys
[780:58] Number of IDs at 0.01 FDR: 51960
[780:58] Calculating protein q-values
[780:58] Number of genes identified at 1% FDR: 5791 (precursor-level), 5233 (protein-level) (inference performed using proteotypic peptides only)
[780:58] Quantification
[781:08] File #10/10
[781:08] Loading run E:\01_Projects\02_Extern\Bochum_Augenheilkunde\20200706_2020-04_SWATH WERI-RB1 P12.wiff
[783:22] 59690 library precursors are potentially detectable
[783:22] Processing...
[783:24] RT window set to 1.5807
[783:24] Recommended MS1 mass accuracy setting: 19.8443 ppm
[783:47] Removing low confidence identifications
[783:47] Removing interfering precursors
[783:56] Training the neural network: 57826 targets, 55251 decoys
[784:46] Number of IDs at 0.01 FDR: 54848
[785:14] Removing low confidence identifications
[785:14] Removing interfering precursors
[785:24] Training the neural network: 58062 targets, 55250 decoys
[786:16] Number of IDs at 0.01 FDR: 55168
[786:17] Calculating protein q-values
[786:17] Number of genes identified at 1% FDR: 5982 (precursor-level), 5350 (protein-level) (inference performed using proteotypic peptides only)
[786:17] Quantification
[786:26] Cross-run analysis
[786:26] Reading quantification information: 10 files
[786:27] Quantifying peptides
[786:36] Quantifying proteins
[786:37] Calculating q-values for protein and gene groups
[786:38] Writing report
[787:03] Report saved to E:\01_Projects\02_Extern\Bochum_Augenheilkunde\Bochum_Augenheikunde_report.tsv.
[787:03] Stats report saved to E:\01_Projects\02_Extern\Bochum_Augenheilkunde\Bochum_Augenheikunde_report.stats.tsv
